# Supplementary material for: Analytical Strategy to Prioritize Alzheimer’s Disease Candidate Genes in Gene Regulatory Networks Using Public Expression Data
Source: J Alzheimers Dis. 2017 Aug 14;59(4):1237–54. doi: 10.3233/JAD-170011 (PMC5611835; doi:10.3233/JAD-170011)
Supplement: Supplementary File 1 [file jad-59-jad170011-s001.xls]

## Sheet: IT1
A2M
AAAS
AADAC
AADAT
AAMP
AANAT
AATF
AAVS1
ABAT
ABCA1
ABCA12
ABCA2
ABCA3
ABCA4
ABCA7
ABCA8
ABCB1
ABCB4
ABCB5
ABCB7
ABCC1
ABCC2
ABCC4
ABCC8
ABCC9
ABCD3
ABCD4
ABCG1
ABCG2
ABCG4
ABCG5
ABCG8
ABI1
ABL1
ACACA
ACACB
ACAD8
ACAN
ACAT1
ACCN2
ACE
ACE2
ACE3
ACHE
ACLY
ACN9
ACO1
ACOT7
ACOX1
ACP2
ACPP
ACR
ACRBP
ACRV1
ACSS2
ACTB
ACTG1
ACTL6A
ACTN1
ACTN2
ACTN4
ACY1
ACY3
ADA
ADAM1
ADAM10
ADAM12
ADAM15
ADAM17
ADAM19
ADAM22
ADAM7
ADAM9
ADAMTS1
ADAMTS13
ADAMTS2
ADAMTS4
ADAMTS5
ADAP1
ADAP2
ADARB2
ADCY1
ADCY10
ADCY2
ADCY3
ADCY4
ADCY5
ADCY8
ADCYAP1
ADD1
ADD3
ADH1B
ADH7
ADI1
ADIPOQ
ADIPOR1
ADK
ADM
ADNP
ADORA1
ADORA2A
ADORA2B
ADORA3
ADRA1A
ADRA1B
ADRA1D
ADRA2A
ADRA2B
ADRA2C
ADRB1
ADRB2
ADRB3
ADRBK1
ADRBK2
ADRM1
ADSSL1
AEBP2
AEN
AES
AFM
AFMID
AFP
AGA
AGER
AGL
AGPAT1
AGPAT5
AGPS
AGRN
AGRP
AGT
AGTR1
AGTR2
AHCY
AHNAK
AHR
AHSG
AICDA
AIF1
AIFM1
AIM2
AK1
AK4
AKAP1
AKAP12
AKAP13
AKAP2
AKAP4
AKAP5
AKR1A1
AKR1B1
AKR1B10
AKR1C2
AKR1C3
AKR7A2
AKT1
AKT1S1
ALAD
ALAS1
ALAS2
ALB
ALCAM
ALDH18A1
ALDH1A1
ALDH1A2
ALDH2
ALDH3A2
ALDH5A1
ALDH9A1
ALDOA
ALDOC
ALG3
ALKBH1
ALOX12
ALOX15
ALOX5
ALOX5AP
ALPI
ALPK2
ALPL
ALPP
ALPPL2
AMACR
AMBP
AMBRA1
AMD1
AMELX
AMFR
AMH
AMIGO2
AMN1
AMPH
AMY1C
AMY2A
ANAPC5
ANG
ANGPT1
ANGPT2
ANGPT4
ANK1
ANK2
ANK3
ANKK1
ANKRD23
ANKS1B
ANLN
ANO3
ANP32A
ANP32B
ANPEP
ANXA1
ANXA2
ANXA4
ANXA5
ANXA6
ANXA7
AOC3
AOX1
AP1G1
AP1M2
AP2B1
AP2M1
AP4M1
APAF1
APBA1
APBA2
APBA3
APBB1
APBB1IP
APBB2
APBB3
APC
APCDD1
APCS
APEH
APEX1
APH1A
APH1B
APLP1
APLP2
APOA1
APOA2
APOA4
APOA5
APOB
APOBEC3A
APOBEC3D
APOC1
APOC2
APOC3
APOC4
APOD
APOE
APOF
APOH
APOL1
APOM
APP
APPBP2
APPL1
APTX
AQP1
AQP11
AQP2
AQP3
AQP4
AQP5
AQP7
AQP8
AQPEP
AR
ARC
AREGB
ARF1
ARF6
ARG1
ARG2
ARHGAP1
ARHGAP32
ARHGDIA
ARHGEF10
ARHGEF2
ARID1B
ARID4A
ARID5B
ARIH1
ARL16
ARL5B
ARMS2
ARNT
ARNTL
ARNTL2
ARPP19
ARPP21
ARR3
ARRB1
ARRB2
ARRDC3
ARSA
ARSB
ASAH1
ASAH2
ASCL1
ASGR1
ASIP
ASPDH
ASPH
ASPN
ASPRV1
ASS1
ATCAY
ATE1
ATF2
ATF3
ATF4
ATF6
ATG10
ATG12
ATG4C
ATG5
ATG7
ATIC
ATM
ATN1
ATOX1
ATP12A
ATP13A2
ATP1A3
ATP1B1
ATP2A1
ATP2A2
ATP2B2
ATP2B3
ATP2B4
ATP2C1
ATP5A1
ATP5B
ATP5C1
ATP5D
ATP5E
ATP5G1
ATP5G2
ATP5J
ATP6AP1
ATP6V0C
ATP6V0E2
ATP6V1A
ATP6V1B2
ATP6V1E1
ATP7A
ATP7B
ATP8A1
ATP8A2
ATP8B4
ATPAF2
ATPIF1
ATR
ATRN
ATRX
ATXN1
ATXN10
ATXN2
ATXN2L
ATXN3
ATXN7
ATXN8OS
AURKA
AURKB
AURKC
AVP
AVPR2
AXIN1
AXIN2
AXL
AZGP1
AZIN1
AZU1
B2M
B3GAT1
B3GNT3
B4GALNT1
BAAT
BACE1
BACE1-AS
BACE2
BAD
BAG1
BAG2
BAG3
BAIAP2
BAIAP2L1
BAK1
BANF1
BANK1
BANP
BAX
BBC3
BBS1
BCAN
BCHE
BCL10
BCL11B
BCL2
BCL2A1
BCL2L1
BCL2L11
BCL2L2PABPN1
BCL3
BCR
BCYRN1
BDKRB1
BDKRB2
BDNF
BDNF-AS1
BECN1
BEND3
BEST1
BFSP1
BGN
BHLHB9
BHLHE40
BID
BIK
BIN1
BIN2
BIRC2
BIRC3
BIRC5
BIRC6
BLM
BLMH
BLOC1S3
BLVRA
BLVRB
BLZF1
BMP2
BMP4
BMP6
BMP7
BMX
BNIP2
BNIP3
BNIPL
BPGM
BPTF
BRCA1
BRCA2
BRIX1
BSG
BTBD3
BTC
BTD
BTRC
C10orf112
C18orf10
C19orf12
C1orf130
C1orf49
C1orf56
C1orf74
C1orf9
C1QA
C1QB
C1QBP
C1R
C1S
C2
C20orf194
C20orf203
C21orf2
C2orf40
C3
C3AR1
C3orf18
C4B
C4orf49
C5
C5orf13
C5orf38
C6orf162
C6orf72
C8A
C9
C9orf141
C9orf72
CA1
CA14
CA2
CA3
CA4
CA5A
CA6
CA7
CABIN1
CACNA1A
CACNA1B
CACNA1C
CACNA1D
CACNA1G
CACNA1H
CACNA1S
CACNB4
CACNG2
CACYBP
CADM1
CADM3
CADPS2
CAGE1
CALB1
CALB2
CALCA
CALCOCO1
CALCOCO2
CALCR
CALCRL
CALD1
CALHM1
CALHM2
CALHM3
CALM3
CALML3
CALML5
CALR
CAMK1
CAMK1D
CAMK2A
CAMK2B
CAMK2D
CAMK2G
CAMK2N1
CAMK4
CAMKK1
CAMKK2
CAMKV
CAMP
CAND1
CANX
CAPN1
CAPN10
CAPN12
CAPN2
CAPN3
CAPN9
CAPNS1
CAPZA2
CARD8
CARM1
CARTPT
CASC3
CASK
CASP1
CASP12
CASP2
CASP3
CASP4
CASP5
CASP6
CASP7
CASP8
CASP8AP2
CASP9
CASR
CASS4
CAST
CASZ1
CAT
CAV1
CAV2
CAV3
CBFA2T2
CBL
CBLN1
CBS
CBX1
CBX6
CCBL1
CCBL2
CCDC109A
CCDC134
CCDC80
CCDC88C
CCK
CCKAR
CCKBR
CCL1
CCL11
CCL13
CCL15
CCL16
CCL17
CCL18
CCL2
CCL20
CCL21
CCL22
CCL26
CCL28
CCL3
CCL4L2
CCL5
CCL7
CCL8
CCNA2
CCNB1
CCNC
CCND1
CCND3
CCNE1
CCNG1
CCR1
CCR10
CCR2
CCR3
CCR5
CCR6
CCR7
CCRN4L
CCS
CCT4
CCT8L2
CD14
CD151
CD163
CD19
CD2
CD200
CD200R1
CD22
CD24
CD244
CD27
CD274
CD276
CD28
CD2AP
CD300E
CD320
CD33
CD34
CD36
CD38
CD3D
CD3E
CD3G
CD4
CD40
CD40LG
CD44
CD46
CD47
CD55
CD58
CD59
CD6
CD63
CD68
CD69
CD7
CD74
CD80
CD81
CD82
CD83
CD86
CD8A
CD9
CD93
CD99
CDA
CDC25A
CDC25B
CDC25C
CDC27
CDC37
CDC42
CDC42BPB
CDC42SE2
CDC45
CDC7
CDH1
CDH13
CDH17
CDH2
CDH23
CDH3
CDH4
CDH5
CDK1
CDK11A
CDK11B
CDK18
CDK19
CDK2
CDK3
CDK4
CDK5
CDK5R1
CDK5R2
CDK5RAP1
CDK6
CDK7
CDK8
CDK9
CDKL1
CDKN1A
CDKN1B
CDKN2A
CDKN2B
CDKN2B-AS1
CDKN2C
CDKN2D
CDR1
CDR2
CDSN
CDX2
CEACAM16
CEACAM5
CEBPA
CEBPB
CEBPD
CEL
CELF1
CELF2
CELP
CELSR2
CENPO
CENPV
CERCAM
CES1
CETP
CFB
CFD
CFH
CFHR1
CFI
CFL1
CFLAR
CFP
CFTR
CGB8
CH25H
CHAF1B
CHAT
CHD3
CHD4
CHDH
CHEK1
CHEK2
CHGA
CHGB
CHI3L1
CHI3L2
CHIA
CHIT1
CHL1
CHM
CHMP2B
CHMP5
CHMP6
CHN1
CHORDC1
CHP2
CHRDL1
CHRM1
CHRM2
CHRM3
CHRM4
CHRM5
CHRNA1
CHRNA2
CHRNA3
CHRNA4
CHRNA6
CHRNA7
CHRNB2
CHRNB3
CHRNB4
CHST2
CHST4
CHUK
CIB1
CIC
CIITA
CIRBP
CISD1
CISH
CIZ1
CKB
CKM
CKMT1B
CLASP2
CLASRP
CLCF1
CLCN3
CLCN7
CLDN11
CLDN2
CLDN3
CLDN5
CLDN8
CLEC16A
CLEC3B
CLEC4D
CLEC7A
CLIC1
CLIP1
CLK3
CLK4
CLN3
CLOCK
CLSTN1
CLSTN2
CLSTN3
CLTA
CLTB
CLTC
CLU
CLYBL
CMA1
CMPK1
CNBP
CNDP1
CNGA2
CNNM4
CNP
CNR1
CNR2
CNTF
CNTFR
CNTN1
CNTN2
CNTN4
CNTN5
CNTNAP1
CNTNAP2
COASY
COG1
COG2
COL18A1
COL1A1
COL1A2
COL25A1
COL2A1
COL4A3BP
COL6A1
COLEC12
COLQ
COMT
COPB1
COPE
COPS5
COQ10A
COQ3
COQ7
COQ9
CORO1A
CORT
COX10
COX15
COX4I1
COX6A1
COX6B1
COX6C
COX7A1
COX7B
COX8BP
CP
CPB1
CPE
CPEB1
CPEB4
CPLX1
CPLX2
CPM
CPN1
CPP
CPSF4
CPT2
CR1
CR2
CRABP1
CRADD
CRAT
CREB1
CREB3L1
CREBBP
CREG1
CREM
CRH
CRHBP
CRHR1
CRHR2
CRIM1
CRK
CRMP1
CROT
CRP
CRTC1
CRTC2
CRX
CRYAA
CRYAB
CRYL1
CRYZ
CS
CSDA
CSE1L
CSF1
CSF1R
CSF2
CSF2RA
CSF3
CSF3R
CSK
CSMD1
CSMD2
CSN1S1
CSN2
CSN3
CSNK1A1
CSNK1D
CSNK1E
CSNK2A1
CSNK2B
CSPG4
CST3
CST6
CST7
CST8
CSTA
CSTB
CSTF2T
CTBS
CTCF
CTF1
CTGF
CTH
CTIF
CTLA4
CTNNA1
CTNNA2
CTNNA3
CTNNB1
CTNND2
CTPS
CTRC
CTRL
CTSA
CTSB
CTSC
CTSD
CTSE
CTSG
CTSH
CTSK
CTSL1
CTSO
CTSS
CTSZ
CTTN
CTXN3
CUBN
CUL1
CUL2
CUL3
CUTA
CUX1
CX3CL1
CX3CR1
CXADR
CXCL1
CXCL10
CXCL11
CXCL12
CXCL2
CXCL9
CXCR1
CXCR2
CXCR3
CXCR4
CXXC1
CYB5A
CYB5R3
CYBA
CYBB
CYC1
CYCS
CYCSP39
CYFIP1
CYHR1
CYLD
CYP11A1
CYP11B1
CYP11B2
CYP17A1
CYP19A1
CYP1A1
CYP1A2
CYP1B1
CYP20A1
CYP21A2
CYP24A1
CYP26A1
CYP27A1
CYP27B1
CYP2A6
CYP2B6
CYP2C19
CYP2C8
CYP2C9
CYP2D6
CYP2D7P1
CYP2D8P1
CYP2E1
CYP3A4
CYP3A5
CYP46A1
CYP51A1
CYP7B1
CYR61
CYSLTR1
CYTH1
CYTIP
DAAM1
DAB2
DAD1
DAG1
DAGLB
DAO
DAOA
DAOA-AS1
DAP
DAPK1
DAPK3
DARC
DAXX
DBH
DBI
DBN1
DBNDD2
DBP
DCC
DCHS2
DCLK3
DCLRE1B
DCLRE1C
DCN
DCR
DCTN1
DCX
DDAH1
DDAH2
DDC
DDIT3
DDIT4
DDO
DDOST
DDR2
DDX3X
DDX41
DDX56
DDX58
DEF8
DEFA3
DEFB1
DEFB110
DEGS1
DENR
DEPTOR
DERL1
DES
DFFA
DFFB
DGCR
DGCR8
DHCR24
DHDDS
DHFR
DHRS11
DHRS9
DHX40
DHX58
DHX9
DIABLO
DIAPH1
DICER1
DIEXF
DIO1
DIO2
DIO3
DIP2A
DISC1
DKK1
DKK3
DKK4
DKKL1
DLAT
DLD
DLEU2
DLG1
DLG2
DLG3
DLG4
DLGAP1
DLGAP2
DLK1
DLL1
DLL4
DLST
DLX2
DLX4
DMD
DMPK
DMTF1
DNAH1
DNAI1
DNAJA1
DNAJA3
DNAJB1
DNAJB11
DNAJB2
DNAJB4
DNAJB6
DNAJB9
DNAJC15
DNAJC27
DNAJC5
DNASE1
DNASE2
DNM1
DNM1L
DNM2
DNM3
DNMBP
DNMT1
DNMT3A
DNMT3B
DNPEP
DNTT
DOCK2
DOCK3
DOPEY2
DPP10
DPP4
DPP6
DPP7
DPP8
DPP9
DPPA2
DPYD
DPYS
DPYSL2
DPYSL3
DPYSL5
DR1
DRD1
DRD2
DRD3
DRD4
DRD5
DSC1
DSCAM
DSG1
DSTN
DTNB
DTNBP1
DUOX1
DUSP1
DUSP12
DUSP2
DUSP22
DUSP26
DUSP3
DUSP5
DUSP6
DUT
DVL1
DVL3
DYM
DYNC2LI1
DYNLL1
DYNLT1
DYRK1A
DYRK1B
DYRK2
DYSF
DZIP1
E2F1
E2F4
E2F5
E2F6
EBI3
ECE1
ECE2
ECI1
ECI2
ECSIT
EDA
EDC4
EDIL3
EDN1
EDN3
EDNRA
EDNRB
EEA1
EED
EEF1A1
EEF1A2
EEF1G
EEF2
EEF2K
EEFSEC
EFHD2
EFNA5
EFNB1
EFNB2
EFNB3
EGF
EGFR
EGLN1
EGR1
EGR2
EGR3
EHD1
EHHADH
EHMT2
EID1
EIF2A
EIF2AK1
EIF2AK2
EIF2AK3
EIF2AK4
EIF2B2
EIF2B5
EIF2C2
EIF2S1
EIF2S2
EIF3F
EIF4A1
EIF4A2
EIF4E
EIF4EBP1
EIF4ENIF1
EIF4G1
ELANE
ELAVL1
ELAVL2
ELAVL3
ELAVL4
ELF3
ELK3
ELL
ELN
EMP1
EMP2
EMX1
EN1
ENAH
ENG
ENGASE
ENO1
ENO2
ENO3
ENPEP
ENPP2
ENSA
ENTPD5
EP300
EPAS1
EPB49
EPC2
EPHA1
EPHA4
EPHA5
EPHA8
EPHB2
EPHX1
EPHX2
EPM2A
EPN1
EPO
EPOR
EPS15
EPX
ERAP1
ERBB2
ERBB3
ERBB4
ERCC2
ERCC3
ERCC4
ERCC5
EREG
ERG
ERGIC2
ERLIN2
ERN1
ERN2
ERVK-5
ESCO2
ESD
ESR1
ESR2
ESRRA
ETS1
ETS2
ETV1
ETV2
ETV6
EXOC3L2
EXOC4
EXOSC10
EXTL3
EZR
F10
F11
F12
F13A1
F2
F2R
F2RL1
F2RL3
F3
F5
F7
F8
F9
FA2H
FAAH
FABP2
FABP3
FABP4
FABP5
FABP7
FABP9
FADD
FADS2
FAF1
FAM13A
FAM168B
FAM3C
FAM72B
FANCD2
FANCG
FANCL
FARP2
FAS
FAS-AS1
FASLG
FASN
FAT1
FAU
FBL
FBLN1
FBLN2
FBLN5
FBN1
FBXL2
FBXO2
FBXO7
FBXW4
FBXW7
FCER1G
FCER2
FCGR1A
FCGR2B
FCGRT
FDFT1
FDPS
FDX1
FECH
FEN1
FER
FERMT2
FEZ1
FGA
FGB
FGD1
FGF1
FGF17
FGF2
FGF20
FGF23
FGF4
FGF8
FGF9
FGFBP1
FGFR1
FGFR2
FGFR3
FGG
FGR
FH
FHIT
FHL2
FIG4
FILIP1
FIM1
FIS1
FKBP14
FKBP1A
FKBP1B
FKBP4
FKBP5
FKBP8
FKBPL
FLAD1
FLG
FLII
FLNA
FLNB
FLOT1
FLOT2
FLT1
FLT3
FLT3LG
FLT4
FMN1
FMO1
FMO3
FMOD
FMR1
FN1
FOLH1
FOLH1B
FOLR1
FOLR3
FOS
FOSB
FOXG1
FOXM1
FOXO1
FOXO3
FOXO4
FOXO6
FOXP2
FOXP3
FPR1
FPR2
FPR3
FRMD4A
FRMD6
FRMD7
FRS2
FRZB
FSCN1
FSHB
FSHR
FSIP1
FST
FTH1
FTL
FTMT
FTO
FTSJD1
FURIN
FUS
FUT2
FUT4
FUT6
FUT9
FXN
FXR2
FXYD1
FXYD6
FYB
FYN
FZD1
FZD3
FZD5
G3BP1
G6PC
G6PD
GAA
GAB1
GAB2
GABBR1
GABBR2
GABPA
GABPB1
GABRA1
GABRA2
GABRA5
GABRA6
GABRB2
GABRG1
GABRG2
GABRG3
GABRP
GAD1
GAD2
GADD45A
GAK
GAL
GAL3ST1
GALC
GALM
GALNS
GALNT2
GALP
GALR1
GALR2
GALR3
GAMT
GAN
GANAB
GANC
GAP43
GAPDH
GAPDHS
GARS
GART
GAS1
GAS6
GAS7
GAST
GATA1
GATA3
GATAD2A
GBA
GBAS
GBE1
GBX1
GC
GCA
GCDH
GCET2
GCG
GCH1
GCHFR
GCK
GCLC
GCNT2
GDA
GDE1
GDF15
GDF2
GDF5
GDI1
GDI2
GDNF
GDNF-AS1
GEM
GEMC1
GFAP
GFER
GFM1
GFRA1
GGA1
GGA2
GGA3
GGCX
GGPS1
GGT1
GH1
GHR
GHRH
GHRL
GHSR
GIDRP88
GIP
GJA1
GJA5
GJA8
GJB1
GJB6
GK
GKN1
GLB1
GLG1
GLI1
GLI3
GLIS3
GLO1
GLP1R
GLRA1
GLRX
GLRX2
GLRX3
GLS
GLTSCR2
GLUD1
GLUL
GMFA
GMFB
GML
GMNN
GNAI1
GNAL
GNAO1
GNAQ
GNAS
GNB2L1
GNB4
GNE
GNMT
GNPTAB
GNRH1
GNRHR
GNS
GOLGA2
GOLGA5
GOLGA6L2
GOLM1
GOLPH3
GORASP1
GOT2
GP1BA
GP6
GPBAR1
GPC1
GPER
GPHN
GPI
GPM6A
GPNMB
GPR161
GPR180
GPR3
GPR37
GPR6
GPR75
GPR77
GPR83
GPRC5B
GPS1
GPSM2
GPT
GPX1
GPX3
GPX4
GRAMD3
GRAMD4
GRAP
GRAP2
GRASP
GRB2
GRB7
GREM1
GREM2
GRHL3
GRIA1
GRIA2
GRIA3
GRIA4
GRIK1
GRIK2
GRIK4
GRIN1
GRIN2A
GRIN2B
GRIN2C
GRIN2D
GRIN3A
GRIN3B
GRINA
GRINL1A
GRIP1
GRK5
GRM1
GRM2
GRM3
GRM4
GRM5
GRM6
GRM7
GRM8
GRN
GRP
GRPR
GSC
GSK3A
GSK3B
GSKIP
GSN
GSR
GSS
GSTA1
GSTA4
GSTM1
GSTM3
GSTO1
GSTO2
GSTP1
GSTT1
GSTZ1
GTF2IRD1
GUK1
GULOP
GULP1
GUSB
GYG2
GYPC
GYPE
GYS1
GYS2
GZMA
GZMB
GZMM
H19
H1F0
H2AFX
H6PD
HABP2
HADH
HADHA
HAGH
HAL
HAMP
HAND1
HAP1
HARS2
HAS1
HBA2
HBB
HBD
HBEGF
HBG2
HCAR2
HCN1
HCN2
HCRT
HCRTR1
HDAC1
HDAC2
HDAC3
HDAC4
HDAC5
HDAC6
HDC
HDHD2
HEBP1
HEBP2
HECTD2
HECW2
HEPH
HERC2
HERPUD1
HES1
HES5
HEXA
HEXB
HEY1
HEYL
HFE
HGF
HGFAC
HGS
HHEX
HIF1A
HIGD1A
HINT1
HIPK2
HIST1H1C
HIST1H3J
HIST4H4
HK1
HLA-A
HLA-B
HLA-B
HLA-DMB
HLA-DPB1
HLA-DQB1
HLA-DRA
HLA-DRB1
HLA-DRB1
HLA-DRB3
HLA-DRB5
HLA-G
HLF
HM13
HMBS
HMCN1
HMGA1
HMGA2
HMGB1
HMGCR
HMGCS2
HMGN4
HMHA1
HMOX1
HMOX2
HNF4A
HNMT
HNRNPA1
HNRNPA2B1
HNRNPAB
HNRNPCL1
HNRNPH1
HNRNPU
HNRPDL
HOMER1
HOMER2
HOMER3
HOXA1
HOXD13
HP
HPCA
HPCAL1
HPGDS
HPN
HPR
HPRT1
HPS1
HPSE
HPX
HRAS
HRG
HRH1
HRH2
HRH3
HRH4
HRK
HS3ST4
HS6ST1
HSD11B1
HSD17B1
HSD17B10
HSD17B12
HSD17B13
HSD17B4
HSD17B6
HSD17B7
HSD3B7
HSF1
HSP90AA1
HSP90AB1
HSP90B1
HSP90B2P
HSPA13
HSPA14
HSPA1B
HSPA2
HSPA4
HSPA5
HSPA6
HSPA8
HSPA9
HSPB1
HSPB2
HSPB3
HSPB6
HSPB8
HSPD1
HSPE1
HSPG2
HSPH1
HTA
HTATIP2
HTN3
HTR1A
HTR1B
HTR1D
HTR1E
HTR1F
HTR2A
HTR2B
HTR2C
HTR3A
HTR4
HTR5A
HTR6
HTR7
HTRA1
HTRA2
HTT
HUWE1
HVCN1
HYOU1
IAPP
IARS
IBSP
ICAM1
ICAM2
ICAM3
ICAM5
ICK
ICMT
ID1
IDE
IDH1
IDH3G
IDI1
IDI2
IDO1
IDS
IDUA
IER2
IFI16
IFI6
IFITM3
IFNA13
IFNA2
IFNA21
IFNAR1
IFNB1
IFNG
IFNGR1
IFT43
IGF1
IGF1R
IGF2
IGF2R
IGFBP1
IGFBP2
IGFBP3
IGFBP4
IGFBP6
IGFBP7
IGHA1
IGHE
IGHG3
IGHJ4
IGHM
IGHV1-67
IGKV1-35
IGKV2-36
IGKV2D-29
IGKV3D-7
IGL_at
IGSF8
IKBKAP
IKBKB
IKBKG
IL10
IL10RA
IL11
IL12A
IL12B
IL13
IL13RA1
IL13RA2
IL15
IL16
IL17A
IL18
IL18BP
IL18RAP
IL1A
IL1B
IL1R1
IL1R2
IL1RAP
IL1RL1
IL1RN
IL2
IL21
IL22
IL23A
IL23R
IL24
IL27RA
IL2RA
IL3
IL31RA
IL32
IL33
IL34
IL4
IL4I1
IL4R
IL5
IL6
IL6R
IL6ST
IL7
IL7R
IL8
IL9
IL9R
ILF2
ILF3
ILK
IMMP2L
IMMT
INA
INADL
INF2
ING1
INHA
INMT
INPP1
INPP4B
INPP5D
INPPL1
INS
INSIG2
INSM1
INSR
INSRR
INTS1
INTS12
INTS6
INTS8
INTU
IP6K1
IPO5
IQCB1
IQCD
IQCK
[truncated: 2,681 more rows]

## Sheet: IT2
PIK3AP1		Enriched candidates are highlighted in bold
GNG8
COL6A5
LAMC3
YWHAB
ATF6B
IFNA5
FGF3
FGF5
FGF6
FGF7
FGF12
FGF13
FGF14
FGFR4
FIGF
CREB3
LAMB4
ITGA11
YWHAQ
ITGA10
ITGA8
FGF22
THEM4
G6PC3
TNN
GNB5
MTCP1
G6PC2
PHLPP2
GNG13
FGF18
FGF16
GH2
GNG12
PHLPP1
CREB3L3
GNB1
GNB2
GNG3
GNG4
GNG5
GNG7
GNG10
GNG11
GNGT1
GNGT2
LPAR4
COL6A6
CREB3L4
LOC648044
C8orf44-SGK3
CCND2
THBS3
PRLR
CCNE2
LPAR2
OSMR
TNXB
LPAR3
GNG2
CHAD
SGK3
PIK3CB
PIK3CD
PIK3R2
FGF10
FGF11
CREB3L2
COL3A1
COL4A1
COL4A2
COL4A3
COL4A4
COL4A5
COL4A6
COL5A1
COL5A2
COL6A2
COL6A3
COL11A2
COMP
COL27A1
COL5A3
IFNA1
IFNA4
CREB5
IFNA6
IFNA7
IFNA8
IFNA10
IFNA14
IFNA16
IFNA17
IFNAR2
EIF4E1B
PPP2R1B
PPP2R5A
PPP2R5B
CSH1
CSH2
IL2RB
IL2RG
IL3RA
EIF4E2
VEGFC
EPHA2
PPP2R3B
ITGA2B
ITGA3
ITGA7
ITGB5
ITGB6
ITGB7
ITGB8
COL24A1
FGF21
PPP2R3C
KIT
FGF19
AKT3
RBL2
LAMA2
LAMA3
LAMA4
LAMA5
LAMB3
LAMC2
LPAR1
SGK2
EFNA1
EFNA2
EFNA3
EFNA4
LPAR6
TCL1A
EIF4B
IFNK
MPL
IL10RB
IL11RA
IL12RB2
PLEKHO2
IL15RA
ACVR1
TNFSF14
TNFSF13
TNFSF9
INHBB
INHBC
ACVR2B
CCR9
IL17B
EDAR
IL12RB1
IL20RA
IL20RB
RELT
PF4V1
XCR1
TNFRSF18
ACVR2A
TNFRSF17
CCL27
EDA2R
IL22RA1
CRLF2
CXCL3
TNFSF4
CXCR5
BMPR1A
BMPR1B
BMPR2
IL17RA
IL22RA2
ACKR3
ACVR1B
XCL2
IFNLR1
CCL3L1
CCL4
CCR4
CCL14
CCL19
CCL23
CCL24
CCL25
CXCL6
CXCL5
XCL1
TNFSF15
INHBA
IL17RB
IL19
LTBR
INHBE
CCL4L1
CCR8
TNFSF18
IL25
IL18R1
CXCL13
CXCL14
CXCL16
CCL3L3
IFNGR2
TNFRSF12A
IFNW1
AMHR2
IFNL2
CSF2RB
IL20
TNFSF8
TNFSF13B
IL21R
TNFRSF13C
TNFRSF13B
IFNE
CD70
LTB
IL26
IFNL1
TSLP
CXCR6
IL5RA
CXCL8
IFNL3
PLA2G12A
RASGRP4
RALBP1
PLA2G2E
RASSF5
PLA2G2F
PAK6
RRAS
EXOC2
PLA2G4D
SYNGAP1
RAB5B
STK4
KSR1
PLA2G10
ABL2
PLA1A
RASGRP3
RASAL1
RAC3
PLCG2
RAP1A
MRAS
CALM1
RASA2
CALM2
RASA4B
PAK7
RIN1
KSR2
SHC4
PLA2G4E
PLA2G2C
CALML6
BRAP
PLA2G16
PLA2G4C
LAT
RASA4
RASSF1
RASAL3
RAB5C
PAK2
RGL2
RASA3
ELK1
PLA2G4F
JMJD7-PLA2G4B
PLA2G12B
PRKX
RASGRP2
DOCK4
MAGI1
RAPGEF6
SIPA1L3
TLN1
PARD6G
SKAP1
PFN1
ADCY6
ADCY9
RAP1GAP
PRKD3
PARD6B
BRAF
ADCY7
PLCB4
SIPA1L2
VASP
VAV2
PLCB3
TLN2
PRKD2
GNAI2
PLCB2
RAPGEF1
GNAI3
BCAR1
SIPA1
LCP2
PFN3
CRKL
KRIT1
RGS14
PFN4
ARAP3
SIPA1L1
MAGI3
CTNND1
RAPGEF2
PARD3
PARD6A
ZNF274
MATK
PRDM4
MAP3K3
IRAK4
NFKBIE
RPS6KA6
MAGED1
SH2B3
SH2B2
SH2B1
NGFRAP1
ARHGDIB
ARHGDIG
IRAK3
VAV3
ELMO1
PREX1
GRK7
GRK4
GRK6
GRK1
HCK
PDE3A
HK3
PPP1R3E
INPP5K
SOCS4
SOCS2
PHKA1
PHKG1
PTPRF
PKLR
PPP1R3F
PYGB
PYGL
MKNK1
EXOC7
MKNK2
SORBS1
CBLB
ARAF
PRKAG3
PPP1R3D
RHOQ
HKDC1
PRKAB1
PRKAG1
PRKAR2A
FBP2
TRAF1
TRAF5
MED8
HLA-DOA
HLA-DOB
HLA-DPA1
HLA-DQA1
HLA-DQA2
TICAM1
HLA-E
HLA-F
SP100
HNRNPK
POU2F3
IFIH1
UBE2R2
MAVS
SRSF8
IFIT1B
NXF5
NXF3
NXF2
USP7
MCRS1
HLA-C
TAB1
HLA-DMA
TAF4
HCFC2
TAF5
TAF6
TAF10
TAF13
NXF1
TBPL2
LOC100509457
NXF2B
SRSF5
TAF4B
TBPL1
OAS1
OAS2
OAS3
LOC101060835
IFIT1
TAF6L
EEF1D
TAF3
GTF2I
TAF9B
IKBKE
HLA-DRB4
CSNK2A2
ALYREF
HMGN1
TAF5L
CDC34
SRSF9
HCFC1
RIPK1
TICAM2
MAP3K8
ZBTB16
CEBPE
PTCRA
BCL6
MAX
SSX2B
ETV4
ETV5
KLF3
CDK14
EWSR1
SSX1
EYA1
SIX4
HIST3H3
SSX2
SS18
HIST2H3A
MEIS1
DDX5
TLX1
MEN1
HOXA9
HOXA10
HOXA11
BMI1
ZEB1
CCNA1
LDB1
HIST1H3A
HIST1H3D
HIST1H3C
HIST1H3I
HIST1H3G
HIST1H3H
HIST1H3B
PAX8
ZBTB17
HPGD
WNT16
ARNT2
MLF1
KMT2A
MLLT1
AFF1
ASPSCR1
BAIAP3
KDM6A
UTY
ATF1
HIST1H3F
FLI1
SUPT3H
TCF3
PAX7
H3F3C
PBX3
HIST2H3D
BMP2K
WHSC1
ETV7
TLX3
ID2
FUT8
SIN3A
RUNX1T1
SIX1
NUPR1
TFE3
CCNT2
GOLPH3L
LMO2
SLC45A3
PRCC
TMPRSS2
H3F3A
H3F3B
NR4A3
FEV
ELK4
DOT1L
PBX1
LYL1
HIST1H3E
HIST2H3C
SMAD1
COMMD3-BMI1
CLDN18
CLDN14
MYH1
MYH3
MYH4
MYH6
MYH7
MYH10
MYH11
MYL2
MYL5
ASH1L
ZAK
IGSF5
MPDZ
CLDN22
ACTN3
EPB41L3
CLDN24
SHROOM3
JAM2
MYL7
SHROOM4
MYL9
F11R
CRB3
CLDN17
AMOTL1
CGN
EPB41
CLDN20
MYLPF
MYH15
MYL10
RAB3B
JAM3
MYH7B
EXOC3
YBX3
CLDN4
CLDN7
CLDN10
CLDN6
CLDN23
CLDN1
CLDN9
CLDN25
MYL12A
MPP5
SHROOM1
LLGL2
LLGL1
MYH14
CLDN16
PRKCQ
CLDN19
MYL12B
CLDN15
HCLS1
EPB41L1
EPB41L2
TJP3
BST1
NUDT12
NADSYN1
NAPRT
ENPP3
NT5C3A
NT5C2
NADK
NMRK1
NT5C1B-RDH14
NT5C3B
NMRK2
NT5C1B
NT5C
NT5M
A2M
AAAS
AADAC
AADAT
AAMP
AANAT
AATF
AAVS1
ABAT
ABCA1
ABCA12
ABCA2
ABCA3
ABCA4
ABCA7
ABCA8
ABCB1
ABCB4
ABCB5
ABCB7
ABCC1
ABCC2
ABCC4
ABCC8
ABCC9
ABCD3
ABCD4
ABCG1
ABCG2
ABCG4
ABCG5
ABCG8
ABI1
ABL1
ACACA
ACACB
ACAD8
ACAN
ACAT1
ACCN2
ACE
ACE2
ACE3
ACHE
ACLY
ACN9
ACO1
ACOT7
ACOX1
ACP2
ACPP
ACR
ACRBP
ACRV1
ACSS2
ACTB
ACTG1
ACTL6A
ACTN1
ACTN2
ACTN4
ACY1
ACY3
ADA
ADAM1
ADAM10
ADAM12
ADAM15
ADAM17
ADAM19
ADAM22
ADAM7
ADAM9
ADAMTS1
ADAMTS13
ADAMTS2
ADAMTS4
ADAMTS5
ADAP1
ADAP2
ADARB2
ADCY1
ADCY10
ADCY2
ADCY3
ADCY4
ADCY5
ADCY8
ADCYAP1
ADD1
ADD3
ADH1B
ADH7
ADI1
ADIPOQ
ADIPOR1
ADK
ADM
ADNP
ADORA1
ADORA2A
ADORA2B
ADORA3
ADRA1A
ADRA1B
ADRA1D
ADRA2A
ADRA2B
ADRA2C
ADRB1
ADRB2
ADRB3
ADRBK1
ADRBK2
ADRM1
ADSSL1
AEBP2
AEN
AES
AFM
AFMID
AFP
AGA
AGER
AGL
AGPAT1
AGPAT5
AGPS
AGRN
AGRP
AGT
AGTR1
AGTR2
AHCY
AHNAK
AHR
AHSG
AICDA
AIF1
AIFM1
AIM2
AK1
AK4
AKAP1
AKAP12
AKAP13
AKAP2
AKAP4
AKAP5
AKR1A1
AKR1B1
AKR1B10
AKR1C2
AKR1C3
AKR7A2
AKT1
AKT1S1
ALAD
ALAS1
ALAS2
ALB
ALCAM
ALDH18A1
ALDH1A1
ALDH1A2
ALDH2
ALDH3A2
ALDH5A1
ALDH9A1
ALDOA
ALDOC
ALG3
ALKBH1
ALOX12
ALOX15
ALOX5
ALOX5AP
ALPI
ALPK2
ALPL
ALPP
ALPPL2
AMACR
AMBP
AMBRA1
AMD1
AMELX
AMFR
AMH
AMIGO2
AMN1
AMPH
AMY1C
AMY2A
ANAPC5
ANG
ANGPT1
ANGPT2
ANGPT4
ANK1
ANK2
ANK3
ANKK1
ANKRD23
ANKS1B
ANLN
ANO3
ANP32A
ANP32B
ANPEP
ANXA1
ANXA2
ANXA4
ANXA5
ANXA6
ANXA7
AOC3
AOX1
AP1G1
AP1M2
AP2B1
AP2M1
AP4M1
APAF1
APBA1
APBA2
APBA3
APBB1
APBB1IP
APBB2
APBB3
APC
APCDD1
APCS
APEH
APEX1
APH1A
APH1B
APLP1
APLP2
APOA1
APOA2
APOA4
APOA5
APOB
APOBEC3A
APOBEC3D
APOC1
APOC2
APOC3
APOC4
APOD
APOE
APOF
APOH
APOL1
APOM
APP
APPBP2
APPL1
APTX
AQP1
AQP11
AQP2
AQP3
AQP4
AQP5
AQP7
AQP8
AQPEP
AR
ARC
AREGB
ARF1
ARF6
ARG1
ARG2
ARHGAP1
ARHGAP32
ARHGDIA
ARHGEF10
ARHGEF2
ARID1B
ARID4A
ARID5B
ARIH1
ARL16
ARL5B
ARMS2
ARNT
ARNTL
ARNTL2
ARPP19
ARPP21
ARR3
ARRB1
ARRB2
ARRDC3
ARSA
ARSB
ASAH1
ASAH2
ASCL1
ASGR1
ASIP
ASPDH
ASPH
ASPN
ASPRV1
ASS1
ATCAY
ATE1
ATF2
ATF3
ATF4
ATF6
ATG10
ATG12
ATG4C
ATG5
ATG7
ATIC
ATM
ATN1
ATOX1
ATP12A
ATP13A2
ATP1A3
ATP1B1
ATP2A1
ATP2A2
ATP2B2
ATP2B3
ATP2B4
ATP2C1
ATP5A1
ATP5B
ATP5C1
ATP5D
ATP5E
ATP5G1
ATP5G2
ATP5J
ATP6AP1
ATP6V0C
ATP6V0E2
ATP6V1A
ATP6V1B2
ATP6V1E1
ATP7A
ATP7B
ATP8A1
ATP8A2
ATP8B4
ATPAF2
ATPIF1
ATR
ATRN
ATRX
ATXN1
ATXN10
ATXN2
ATXN2L
ATXN3
ATXN7
ATXN8OS
AURKA
AURKB
AURKC
AVP
AVPR2
AXIN1
AXIN2
AXL
AZGP1
AZIN1
AZU1
B2M
B3GAT1
B3GNT3
B4GALNT1
BAAT
BACE1
BACE1-AS
BACE2
BAD
BAG1
BAG2
BAG3
BAIAP2
BAIAP2L1
BAK1
BANF1
BANK1
BANP
BAX
BBC3
BBS1
BCAN
BCHE
BCL10
BCL11B
BCL2
BCL2A1
BCL2L1
BCL2L11
BCL2L2PABPN1
BCL3
BCR
BCYRN1
BDKRB1
BDKRB2
BDNF
BDNF-AS1
BECN1
BEND3
BEST1
BFSP1
BGN
BHLHB9
BHLHE40
BID
BIK
BIN1
BIN2
BIRC2
BIRC3
BIRC5
BIRC6
BLM
BLMH
BLOC1S3
BLVRA
BLVRB
BLZF1
BMP2
BMP4
BMP6
BMP7
BMX
BNIP2
BNIP3
BNIPL
BPGM
BPTF
BRCA1
BRCA2
BRIX1
BSG
BTBD3
BTC
BTD
BTRC
C10orf112
C18orf10
C19orf12
C1orf130
C1orf49
C1orf56
C1orf74
C1orf9
C1QA
C1QB
C1QBP
C1R
C1S
C2
C20orf194
C20orf203
C21orf2
C2orf40
C3
C3AR1
C3orf18
C4B
C4orf49
C5
C5orf13
C5orf38
C6orf162
C6orf72
C8A
C9
C9orf141
C9orf72
CA1
CA14
CA2
CA3
CA4
CA5A
CA6
CA7
CABIN1
CACNA1A
CACNA1B
CACNA1C
CACNA1D
CACNA1G
CACNA1H
CACNA1S
CACNB4
CACNG2
CACYBP
CADM1
CADM3
CADPS2
CAGE1
CALB1
CALB2
CALCA
CALCOCO1
CALCOCO2
CALCR
CALCRL
CALD1
CALHM1
CALHM2
CALHM3
CALM3
CALML3
CALML5
CALR
CAMK1
CAMK1D
CAMK2A
CAMK2B
CAMK2D
CAMK2G
CAMK2N1
CAMK4
CAMKK1
CAMKK2
CAMKV
CAMP
CAND1
CANX
CAPN1
CAPN10
CAPN12
CAPN2
CAPN3
CAPN9
CAPNS1
CAPZA2
CARD8
CARM1
CARTPT
CASC3
CASK
CASP1
CASP12
CASP2
CASP3
CASP4
CASP5
CASP6
CASP7
CASP8
CASP8AP2
CASP9
CASR
CASS4
CAST
CASZ1
CAT
CAV1
CAV2
CAV3
CBFA2T2
CBL
CBLN1
CBS
CBX1
CBX6
CCBL1
CCBL2
CCDC109A
CCDC134
CCDC80
CCDC88C
CCK
CCKAR
CCKBR
CCL1
CCL11
CCL13
CCL15
CCL16
CCL17
CCL18
CCL2
CCL20
CCL21
CCL22
CCL26
CCL28
CCL3
CCL4L2
CCL5
CCL7
CCL8
CCNA2
CCNB1
CCNC
CCND1
CCND3
CCNE1
CCNG1
CCR1
CCR10
CCR2
CCR3
CCR5
CCR6
CCR7
CCRN4L
CCS
CCT4
CCT8L2
CD14
CD151
CD163
CD19
CD2
CD200
CD200R1
CD22
CD24
CD244
CD27
CD274
CD276
CD28
CD2AP
CD300E
CD320
CD33
CD34
CD36
CD38
CD3D
CD3E
CD3G
CD4
CD40
CD40LG
CD44
CD46
CD47
CD55
CD58
CD59
CD6
CD63
CD68
CD69
CD7
CD74
CD80
CD81
CD82
CD83
CD86
CD8A
CD9
CD93
CD99
CDA
CDC25A
CDC25B
CDC25C
CDC27
CDC37
CDC42
CDC42BPB
CDC42SE2
CDC45
CDC7
CDH1
CDH13
CDH17
CDH2
CDH23
CDH3
CDH4
CDH5
CDK1
CDK11A
CDK11B
CDK18
CDK19
CDK2
CDK3
CDK4
CDK5
CDK5R1
CDK5R2
CDK5RAP1
CDK6
CDK7
CDK8
CDK9
CDKL1
CDKN1A
CDKN1B
CDKN2A
CDKN2B
CDKN2B-AS1
CDKN2C
CDKN2D
CDR1
CDR2
CDSN
CDX2
CEACAM16
CEACAM5
CEBPA
CEBPB
CEBPD
CEL
CELF1
CELF2
CELP
CELSR2
CENPO
CENPV
CERCAM
CES1
CETP
CFB
CFD
CFH
CFHR1
CFI
CFL1
CFLAR
CFP
CFTR
CGB8
CH25H
CHAF1B
CHAT
CHD3
CHD4
CHDH
CHEK1
CHEK2
CHGA
CHGB
CHI3L1
CHI3L2
CHIA
CHIT1
CHL1
CHM
CHMP2B
CHMP5
CHMP6
CHN1
CHORDC1
CHP2
CHRDL1
CHRM1
CHRM2
CHRM3
CHRM4
CHRM5
CHRNA1
CHRNA2
CHRNA3
CHRNA4
CHRNA6
CHRNA7
CHRNB2
CHRNB3
CHRNB4
CHST2
CHST4
CHUK
CIB1
CIC
CIITA
CIRBP
CISD1
CISH
CIZ1
CKB
CKM
CKMT1B
CLASP2
CLASRP
CLCF1
CLCN3
CLCN7
CLDN11
CLDN2
CLDN3
CLDN5
CLDN8
CLEC16A
CLEC3B
CLEC4D
CLEC7A
CLIC1
CLIP1
CLK3
CLK4
CLN3
CLOCK
CLSTN1
CLSTN2
CLSTN3
CLTA
CLTB
CLTC
CLU
CLYBL
CMA1
CMPK1
CNBP
CNDP1
CNGA2
CNNM4
CNP
CNR1
CNR2
CNTF
CNTFR
CNTN1
CNTN2
CNTN4
CNTN5
CNTNAP1
CNTNAP2
COASY
COG1
COG2
COL18A1
COL1A1
COL1A2
COL25A1
COL2A1
COL4A3BP
COL6A1
COLEC12
COLQ
COMT
COPB1
COPE
COPS5
COQ10A
COQ3
COQ7
COQ9
CORO1A
CORT
COX10
COX15
COX4I1
COX6A1
COX6B1
COX6C
COX7A1
COX7B
COX8BP
CP
CPB1
CPE
CPEB1
CPEB4
CPLX1
CPLX2
CPM
CPN1
CPP
CPSF4
CPT2
CR1
CR2
CRABP1
CRADD
CRAT
CREB1
CREB3L1
CREBBP
CREG1
CREM
CRH
CRHBP
CRHR1
CRHR2
CRIM1
CRK
CRMP1
CROT
CRP
CRTC1
CRTC2
CRX
CRYAA
CRYAB
CRYL1
CRYZ
CS
CSDA
CSE1L
CSF1
CSF1R
CSF2
CSF2RA
CSF3
CSF3R
CSK
CSMD1
CSMD2
CSN1S1
CSN2
CSN3
CSNK1A1
CSNK1D
CSNK1E
CSNK2A1
CSNK2B
CSPG4
CST3
CST6
CST7
CST8
CSTA
CSTB
CSTF2T
CTBS
CTCF
CTF1
CTGF
CTH
CTIF
CTLA4
CTNNA1
CTNNA2
CTNNA3
CTNNB1
CTNND2
CTPS
CTRC
CTRL
CTSA
CTSB
CTSC
CTSD
CTSE
CTSG
CTSH
CTSK
CTSL1
CTSO
CTSS
CTSZ
CTTN
CTXN3
CUBN
CUL1
CUL2
CUL3
CUTA
CUX1
CX3CL1
CX3CR1
CXADR
CXCL1
CXCL10
CXCL11
CXCL12
CXCL2
CXCL9
CXCR1
CXCR2
CXCR3
CXCR4
CXXC1
CYB5A
CYB5R3
CYBA
CYBB
CYC1
CYCS
CYCSP39
CYFIP1
CYHR1
CYLD
CYP11A1
CYP11B1
CYP11B2
CYP17A1
CYP19A1
CYP1A1
CYP1A2
CYP1B1
CYP20A1
CYP21A2
CYP24A1
CYP26A1
CYP27A1
CYP27B1
CYP2A6
CYP2B6
CYP2C19
CYP2C8
CYP2C9
CYP2D6
CYP2D7P1
CYP2D8P1
CYP2E1
CYP3A4
CYP3A5
CYP46A1
CYP51A1
CYP7B1
CYR61
CYSLTR1
CYTH1
CYTIP
DAAM1
DAB2
DAD1
DAG1
DAGLB
DAO
DAOA
DAOA-AS1
DAP
DAPK1
DAPK3
DARC
DAXX
DBH
DBI
DBN1
DBNDD2
DBP
DCC
DCHS2
DCLK3
DCLRE1B
DCLRE1C
DCN
DCR
DCTN1
DCX
DDAH1
DDAH2
DDC
DDIT3
DDIT4
DDO
DDOST
DDR2
DDX3X
DDX41
DDX56
DDX58
DEF8
DEFA3
DEFB1
DEFB110
DEGS1
DENR
DEPTOR
DERL1
DES
DFFA
DFFB
DGCR
DGCR8
DHCR24
DHDDS
DHFR
DHRS11
DHRS9
DHX40
DHX58
DHX9
DIABLO
DIAPH1
DICER1
DIEXF
DIO1
DIO2
DIO3
DIP2A
DISC1
DKK1
DKK3
DKK4
DKKL1
DLAT
DLD
DLEU2
DLG1
DLG2
DLG3
DLG4
DLGAP1
DLGAP2
DLK1
DLL1
DLL4
DLST
DLX2
DLX4
DMD
DMPK
DMTF1
DNAH1
DNAI1
DNAJA1
DNAJA3
DNAJB1
DNAJB11
DNAJB2
DNAJB4
DNAJB6
DNAJB9
DNAJC15
DNAJC27
DNAJC5
DNASE1
DNASE2
DNM1
DNM1L
DNM2
DNM3
DNMBP
DNMT1
DNMT3A
DNMT3B
DNPEP
DNTT
DOCK2
DOCK3
DOPEY2
DPP10
DPP4
DPP6
DPP7
DPP8
DPP9
DPPA2
DPYD
DPYS
DPYSL2
DPYSL3
DPYSL5
DR1
DRD1
DRD2
DRD3
DRD4
DRD5
DSC1
DSCAM
DSG1
DSTN
DTNB
DTNBP1
DUOX1
DUSP1
DUSP12
DUSP2
DUSP22
DUSP26
DUSP3
DUSP5
DUSP6
DUT
DVL1
DVL3
DYM
DYNC2LI1
DYNLL1
DYNLT1
DYRK1A
DYRK1B
DYRK2
DYSF
DZIP1
E2F1
E2F4
E2F5
E2F6
EBI3
ECE1
ECE2
ECI1
ECI2
ECSIT
EDA
EDC4
EDIL3
EDN1
EDN3
EDNRA
EDNRB
EEA1
EED
EEF1A1
EEF1A2
EEF1G
EEF2
EEF2K
EEFSEC
EFHD2
EFNA5
EFNB1
EFNB2
EFNB3
EGF
EGFR
EGLN1
EGR1
EGR2
EGR3
EHD1
EHHADH
EHMT2
EID1
EIF2A
EIF2AK1
EIF2AK2
EIF2AK3
EIF2AK4
EIF2B2
EIF2B5
EIF2C2
EIF2S1
EIF2S2
EIF3F
EIF4A1
EIF4A2
EIF4E
EIF4EBP1
EIF4ENIF1
EIF4G1
ELANE
ELAVL1
ELAVL2
ELAVL3
ELAVL4
ELF3
ELK3
ELL
ELN
EMP1
EMP2
EMX1
EN1
ENAH
ENG
ENGASE
ENO1
ENO2
ENO3
ENPEP
ENPP2
ENSA
ENTPD5
EP300
EPAS1
EPB49
EPC2
EPHA1
EPHA4
EPHA5
EPHA8
EPHB2
EPHX1
EPHX2
EPM2A
EPN1
EPO
EPOR
EPS15
EPX
ERAP1
ERBB2
ERBB3
ERBB4
ERCC2
ERCC3
ERCC4
ERCC5
EREG
ERG
ERGIC2
ERLIN2
ERN1
ERN2
ERVK-5
ESCO2
ESD
ESR1
ESR2
ESRRA
ETS1
ETS2
ETV1
ETV2
ETV6
EXOC3L2
EXOC4
EXOSC10
EXTL3
EZR
F10
F11
F12
F13A1
F2
F2R
F2RL1
F2RL3
F3
F5
F7
F8
F9
FA2H
FAAH
FABP2
FABP3
FABP4
FABP5
FABP7
FABP9
FADD
FADS2
FAF1
FAM13A
FAM168B
FAM3C
FAM72B
FANCD2
FANCG
FANCL
FARP2
FAS
FAS-AS1
FASLG
FASN
FAT1
FAU
FBL
FBLN1
FBLN2
FBLN5
FBN1
FBXL2
FBXO2
FBXO7
FBXW4
FBXW7
FCER1G
FCER2
FCGR1A
FCGR2B
FCGRT
FDFT1
FDPS
FDX1
FECH
FEN1
FER
FERMT2
FEZ1
FGA
FGB
FGD1
FGF1
FGF17
FGF2
FGF20
FGF23
FGF4
FGF8
FGF9
FGFBP1
FGFR1
FGFR2
FGFR3
FGG
FGR
FH
FHIT
FHL2
FIG4
FILIP1
FIM1
FIS1
FKBP14
FKBP1A
FKBP1B
FKBP4
FKBP5
FKBP8
[truncated: 3,276 more rows]

## Sheet: IT3
GABRB1		Enriched candidates are highlighted in bold
GABRB3
GABRD
GABRE
GABRR1
GABRR2
PTGDR
GPR50
AVPR1B
CGA
TAAR8
MC1R
P2RY13
TAAR2
GIPR
GLRB
NMUR1
GCGR
LTB4R2
SSTR5
F2RL2
NPFFR1
PTH2R
CHRNB1
PTGFR
CHRND
CHRNE
CHRNG
TAAR6
UTS2R
GHRHR
LOC100996758
GPR156
BRS3
GLRA2
APLNR
P2RY10
SCTR
TAAR9
P2RY14
TAAR1
TACR3
C5AR1
LTB4R
NMBR
GLP2R
GABRR3
CHRNA9
NPBWR1
NPBWR2
CYSLTR2
PRLHR
GPR35
MLNR
CHRNA10
GLRA3
P2RY8
PTGIR
GRID2
GRIK3
GRIK5
MCHR2
S1PR3
CHRNA5
P2RX1
P2RX3
P2RX5
NPY4R
P2RY11
P2RX2
GABRQ
GRID1
RXFP1
P2RX6
HCRTR2
S1PR4
GABRA3
GABRA4
SPRED2
SOCS5
SPRY2
SPRY4
STAM2
SPRED3
STAT4
SPRY1
SOCS7
PIAS4
PIAS2
PIAS1
PIAS3
SPRED1
GLS2
SLC38A1
SLC38A3
PPP3R2
SERPINB4
SERPINB6
SERPINB9
SERPINB10
SERPINB13
GNA15
C8B
C8G
CD1D
GNA14
SERPINB1
MUC2
NAPEPLD
ABHD6
KCNJ5
KCNJ9
DAGLA
CACNA1F
LAPTM4A
CTSF
ATP6V0B
ATP6V0A1
CLTCL1
ACP5
LAPTM4B
CD164
NAGA
TCIRG1
GNPTG
PLA2G15
LAPTM5
DNASE2B
NEU1
AP3S1
GLA
PPT2
AP1B1
SUMF1
CLN5
AP3M2
GM2A
AP1S2
AP1G2
AP1M1
ATP6V0D2
AP3D1
AP1S3
AP4E1
HYAL1
HGSNAT
NAGPA
AP3B1
MCOLN1
ENTPD4
ARSG
AP1S1
AP4S1
ATP6V1H
ATP6V0D1
ABCB9
AP3B2
LAMP3
FUCA1
MFSD8
CTNS
AP4B1
CTSL
CTSV
CTSW
ATP6V0A2
AP3S2
ICOSLG
ICOS
PIGR
MADCAM1
UNC13B
ATP6V1B1
ATP6V1C1
ATP6V1G2
AP2S1
AP2A1
AP2A2
CPLX3
ATP6V1D
ATP6V1E2
ATP6V0E1
ATP6V1G1
ATP6V1F
ATP6V1C2
ATP6V1G3
CPLX4
STX1B
PIK3AP1
GNG8
COL6A5
LAMC3
YWHAB
ATF6B
IFNA5
FGF3
FGF5
FGF6
FGF7
FGF12
FGF13
FGF14
FGFR4
FIGF
CREB3
LAMB4
ITGA11
YWHAQ
ITGA10
ITGA8
FGF22
THEM4
G6PC3
TNN
GNB5
MTCP1
G6PC2
PHLPP2
GNG13
FGF18
FGF16
GH2
GNG12
PHLPP1
CREB3L3
GNB1
GNB2
GNG3
GNG4
GNG5
GNG7
GNG10
GNG11
GNGT1
GNGT2
LPAR4
COL6A6
CREB3L4
LOC648044
C8orf44-SGK3
CCND2
THBS3
PRLR
CCNE2
LPAR2
OSMR
TNXB
LPAR3
GNG2
CHAD
SGK3
PIK3CB
PIK3CD
PIK3R2
FGF10
FGF11
CREB3L2
COL3A1
COL4A1
COL4A2
COL4A3
COL4A4
COL4A5
COL4A6
COL5A1
COL5A2
COL6A2
COL6A3
COL11A2
COMP
COL27A1
COL5A3
IFNA1
IFNA4
CREB5
IFNA6
IFNA7
IFNA8
IFNA10
IFNA14
IFNA16
IFNA17
IFNAR2
EIF4E1B
PPP2R1B
PPP2R5A
PPP2R5B
CSH1
CSH2
IL2RB
IL2RG
IL3RA
EIF4E2
VEGFC
EPHA2
PPP2R3B
ITGA2B
ITGA3
ITGA7
ITGB5
ITGB6
ITGB7
ITGB8
COL24A1
FGF21
PPP2R3C
KIT
FGF19
AKT3
RBL2
LAMA2
LAMA3
LAMA4
LAMA5
LAMB3
LAMC2
LPAR1
SGK2
EFNA1
EFNA2
EFNA3
EFNA4
LPAR6
TCL1A
EIF4B
IFNK
MPL
IL10RB
IL11RA
IL12RB2
PLEKHO2
IL15RA
ACVR1
TNFSF14
TNFSF13
TNFSF9
INHBB
INHBC
ACVR2B
CCR9
IL17B
EDAR
IL12RB1
IL20RA
IL20RB
RELT
PF4V1
XCR1
TNFRSF18
ACVR2A
TNFRSF17
CCL27
EDA2R
IL22RA1
CRLF2
CXCL3
TNFSF4
CXCR5
BMPR1A
BMPR1B
BMPR2
IL17RA
IL22RA2
ACKR3
ACVR1B
XCL2
IFNLR1
CCL3L1
CCL4
CCR4
CCL14
CCL19
CCL23
CCL24
CCL25
CXCL6
CXCL5
XCL1
TNFSF15
INHBA
IL17RB
IL19
LTBR
INHBE
CCL4L1
CCR8
TNFSF18
IL25
IL18R1
CXCL13
CXCL14
CXCL16
CCL3L3
IFNGR2
TNFRSF12A
IFNW1
AMHR2
IFNL2
CSF2RB
IL20
TNFSF8
TNFSF13B
IL21R
TNFRSF13C
TNFRSF13B
IFNE
CD70
LTB
IL26
IFNL1
TSLP
CXCR6
IL5RA
CXCL8
IFNL3
PLA2G12A
RASGRP4
RALBP1
PLA2G2E
RASSF5
PLA2G2F
PAK6
RRAS
EXOC2
PLA2G4D
SYNGAP1
RAB5B
STK4
KSR1
PLA2G10
ABL2
PLA1A
RASGRP3
RASAL1
RAC3
PLCG2
RAP1A
MRAS
CALM1
RASA2
CALM2
RASA4B
PAK7
RIN1
KSR2
SHC4
PLA2G4E
PLA2G2C
CALML6
BRAP
PLA2G16
PLA2G4C
LAT
RASA4
RASSF1
RASAL3
RAB5C
PAK2
RGL2
RASA3
ELK1
PLA2G4F
JMJD7-PLA2G4B
PLA2G12B
PRKX
RASGRP2
DOCK4
MAGI1
RAPGEF6
SIPA1L3
TLN1
PARD6G
SKAP1
PFN1
ADCY6
ADCY9
RAP1GAP
PRKD3
PARD6B
BRAF
ADCY7
PLCB4
SIPA1L2
VASP
VAV2
PLCB3
TLN2
PRKD2
GNAI2
PLCB2
RAPGEF1
GNAI3
BCAR1
SIPA1
LCP2
PFN3
CRKL
KRIT1
RGS14
PFN4
ARAP3
SIPA1L1
MAGI3
CTNND1
RAPGEF2
PARD3
PARD6A
ZNF274
MATK
PRDM4
MAP3K3
IRAK4
NFKBIE
RPS6KA6
MAGED1
SH2B3
SH2B2
SH2B1
NGFRAP1
ARHGDIB
ARHGDIG
IRAK3
VAV3
ELMO1
PREX1
GRK7
GRK4
GRK6
GRK1
HCK
PDE3A
HK3
PPP1R3E
INPP5K
SOCS4
SOCS2
PHKA1
PHKG1
PTPRF
PKLR
PPP1R3F
PYGB
PYGL
MKNK1
EXOC7
MKNK2
SORBS1
CBLB
ARAF
PRKAG3
PPP1R3D
RHOQ
HKDC1
PRKAB1
PRKAG1
PRKAR2A
FBP2
TRAF1
TRAF5
MED8
HLA-DOA
HLA-DOB
HLA-DPA1
HLA-DQA1
HLA-DQA2
TICAM1
HLA-E
HLA-F
SP100
HNRNPK
POU2F3
IFIH1
UBE2R2
MAVS
SRSF8
IFIT1B
NXF5
NXF3
NXF2
USP7
MCRS1
HLA-C
TAB1
HLA-DMA
TAF4
HCFC2
TAF5
TAF6
TAF10
TAF13
NXF1
TBPL2
LOC100509457
NXF2B
SRSF5
TAF4B
TBPL1
OAS1
OAS2
OAS3
LOC101060835
IFIT1
TAF6L
EEF1D
TAF3
GTF2I
TAF9B
IKBKE
HLA-DRB4
CSNK2A2
ALYREF
HMGN1
TAF5L
CDC34
SRSF9
HCFC1
RIPK1
TICAM2
MAP3K8
ZBTB16
CEBPE
PTCRA
BCL6
MAX
SSX2B
ETV4
ETV5
KLF3
CDK14
EWSR1
SSX1
EYA1
SIX4
HIST3H3
SSX2
SS18
HIST2H3A
MEIS1
DDX5
TLX1
MEN1
HOXA9
HOXA10
HOXA11
BMI1
ZEB1
CCNA1
LDB1
HIST1H3A
HIST1H3D
HIST1H3C
HIST1H3I
HIST1H3G
HIST1H3H
HIST1H3B
PAX8
ZBTB17
HPGD
WNT16
ARNT2
MLF1
KMT2A
MLLT1
AFF1
ASPSCR1
BAIAP3
KDM6A
UTY
ATF1
HIST1H3F
FLI1
SUPT3H
TCF3
PAX7
H3F3C
PBX3
HIST2H3D
BMP2K
WHSC1
ETV7
TLX3
ID2
FUT8
SIN3A
RUNX1T1
SIX1
NUPR1
TFE3
CCNT2
GOLPH3L
LMO2
SLC45A3
PRCC
TMPRSS2
H3F3A
H3F3B
NR4A3
FEV
ELK4
DOT1L
PBX1
LYL1
HIST1H3E
HIST2H3C
SMAD1
COMMD3-BMI1
CLDN18
CLDN14
MYH1
MYH3
MYH4
MYH6
MYH7
MYH10
MYH11
MYL2
MYL5
ASH1L
ZAK
IGSF5
MPDZ
CLDN22
ACTN3
EPB41L3
CLDN24
SHROOM3
JAM2
MYL7
SHROOM4
MYL9
F11R
CRB3
CLDN17
AMOTL1
CGN
EPB41
CLDN20
MYLPF
MYH15
MYL10
RAB3B
JAM3
MYH7B
EXOC3
YBX3
CLDN4
CLDN7
CLDN10
CLDN6
CLDN23
CLDN1
CLDN9
CLDN25
MYL12A
MPP5
SHROOM1
LLGL2
LLGL1
MYH14
CLDN16
PRKCQ
CLDN19
MYL12B
CLDN15
HCLS1
EPB41L1
EPB41L2
TJP3
BST1
NUDT12
NADSYN1
NAPRT
ENPP3
NT5C3A
NT5C2
NADK
NMRK1
NT5C1B-RDH14
NT5C3B
NMRK2
NT5C1B
NT5C
NT5M
A2M
AAAS
AADAC
AADAT
AAMP
AANAT
AATF
AAVS1
ABAT
ABCA1
ABCA12
ABCA2
ABCA3
ABCA4
ABCA7
ABCA8
ABCB1
ABCB4
ABCB5
ABCB7
ABCC1
ABCC2
ABCC4
ABCC8
ABCC9
ABCD3
ABCD4
ABCG1
ABCG2
ABCG4
ABCG5
ABCG8
ABI1
ABL1
ACACA
ACACB
ACAD8
ACAN
ACAT1
ACCN2
ACE
ACE2
ACE3
ACHE
ACLY
ACN9
ACO1
ACOT7
ACOX1
ACP2
ACPP
ACR
ACRBP
ACRV1
ACSS2
ACTB
ACTG1
ACTL6A
ACTN1
ACTN2
ACTN4
ACY1
ACY3
ADA
ADAM1
ADAM10
ADAM12
ADAM15
ADAM17
ADAM19
ADAM22
ADAM7
ADAM9
ADAMTS1
ADAMTS13
ADAMTS2
ADAMTS4
ADAMTS5
ADAP1
ADAP2
ADARB2
ADCY1
ADCY10
ADCY2
ADCY3
ADCY4
ADCY5
ADCY8
ADCYAP1
ADD1
ADD3
ADH1B
ADH7
ADI1
ADIPOQ
ADIPOR1
ADK
ADM
ADNP
ADORA1
ADORA2A
ADORA2B
ADORA3
ADRA1A
ADRA1B
ADRA1D
ADRA2A
ADRA2B
ADRA2C
ADRB1
ADRB2
ADRB3
ADRBK1
ADRBK2
ADRM1
ADSSL1
AEBP2
AEN
AES
AFM
AFMID
AFP
AGA
AGER
AGL
AGPAT1
AGPAT5
AGPS
AGRN
AGRP
AGT
AGTR1
AGTR2
AHCY
AHNAK
AHR
AHSG
AICDA
AIF1
AIFM1
AIM2
AK1
AK4
AKAP1
AKAP12
AKAP13
AKAP2
AKAP4
AKAP5
AKR1A1
AKR1B1
AKR1B10
AKR1C2
AKR1C3
AKR7A2
AKT1
AKT1S1
ALAD
ALAS1
ALAS2
ALB
ALCAM
ALDH18A1
ALDH1A1
ALDH1A2
ALDH2
ALDH3A2
ALDH5A1
ALDH9A1
ALDOA
ALDOC
ALG3
ALKBH1
ALOX12
ALOX15
ALOX5
ALOX5AP
ALPI
ALPK2
ALPL
ALPP
ALPPL2
AMACR
AMBP
AMBRA1
AMD1
AMELX
AMFR
AMH
AMIGO2
AMN1
AMPH
AMY1C
AMY2A
ANAPC5
ANG
ANGPT1
ANGPT2
ANGPT4
ANK1
ANK2
ANK3
ANKK1
ANKRD23
ANKS1B
ANLN
ANO3
ANP32A
ANP32B
ANPEP
ANXA1
ANXA2
ANXA4
ANXA5
ANXA6
ANXA7
AOC3
AOX1
AP1G1
AP1M2
AP2B1
AP2M1
AP4M1
APAF1
APBA1
APBA2
APBA3
APBB1
APBB1IP
APBB2
APBB3
APC
APCDD1
APCS
APEH
APEX1
APH1A
APH1B
APLP1
APLP2
APOA1
APOA2
APOA4
APOA5
APOB
APOBEC3A
APOBEC3D
APOC1
APOC2
APOC3
APOC4
APOD
APOE
APOF
APOH
APOL1
APOM
APP
APPBP2
APPL1
APTX
AQP1
AQP11
AQP2
AQP3
AQP4
AQP5
AQP7
AQP8
AQPEP
AR
ARC
AREGB
ARF1
ARF6
ARG1
ARG2
ARHGAP1
ARHGAP32
ARHGDIA
ARHGEF10
ARHGEF2
ARID1B
ARID4A
ARID5B
ARIH1
ARL16
ARL5B
ARMS2
ARNT
ARNTL
ARNTL2
ARPP19
ARPP21
ARR3
ARRB1
ARRB2
ARRDC3
ARSA
ARSB
ASAH1
ASAH2
ASCL1
ASGR1
ASIP
ASPDH
ASPH
ASPN
ASPRV1
ASS1
ATCAY
ATE1
ATF2
ATF3
ATF4
ATF6
ATG10
ATG12
ATG4C
ATG5
ATG7
ATIC
ATM
ATN1
ATOX1
ATP12A
ATP13A2
ATP1A3
ATP1B1
ATP2A1
ATP2A2
ATP2B2
ATP2B3
ATP2B4
ATP2C1
ATP5A1
ATP5B
ATP5C1
ATP5D
ATP5E
ATP5G1
ATP5G2
ATP5J
ATP6AP1
ATP6V0C
ATP6V0E2
ATP6V1A
ATP6V1B2
ATP6V1E1
ATP7A
ATP7B
ATP8A1
ATP8A2
ATP8B4
ATPAF2
ATPIF1
ATR
ATRN
ATRX
ATXN1
ATXN10
ATXN2
ATXN2L
ATXN3
ATXN7
ATXN8OS
AURKA
AURKB
AURKC
AVP
AVPR2
AXIN1
AXIN2
AXL
AZGP1
AZIN1
AZU1
B2M
B3GAT1
B3GNT3
B4GALNT1
BAAT
BACE1
BACE1-AS
BACE2
BAD
BAG1
BAG2
BAG3
BAIAP2
BAIAP2L1
BAK1
BANF1
BANK1
BANP
BAX
BBC3
BBS1
BCAN
BCHE
BCL10
BCL11B
BCL2
BCL2A1
BCL2L1
BCL2L11
BCL2L2PABPN1
BCL3
BCR
BCYRN1
BDKRB1
BDKRB2
BDNF
BDNF-AS1
BECN1
BEND3
BEST1
BFSP1
BGN
BHLHB9
BHLHE40
BID
BIK
BIN1
BIN2
BIRC2
BIRC3
BIRC5
BIRC6
BLM
BLMH
BLOC1S3
BLVRA
BLVRB
BLZF1
BMP2
BMP4
BMP6
BMP7
BMX
BNIP2
BNIP3
BNIPL
BPGM
BPTF
BRCA1
BRCA2
BRIX1
BSG
BTBD3
BTC
BTD
BTRC
C10orf112
C18orf10
C19orf12
C1orf130
C1orf49
C1orf56
C1orf74
C1orf9
C1QA
C1QB
C1QBP
C1R
C1S
C2
C20orf194
C20orf203
C21orf2
C2orf40
C3
C3AR1
C3orf18
C4B
C4orf49
C5
C5orf13
C5orf38
C6orf162
C6orf72
C8A
C9
C9orf141
C9orf72
CA1
CA14
CA2
CA3
CA4
CA5A
CA6
CA7
CABIN1
CACNA1A
CACNA1B
CACNA1C
CACNA1D
CACNA1G
CACNA1H
CACNA1S
CACNB4
CACNG2
CACYBP
CADM1
CADM3
CADPS2
CAGE1
CALB1
CALB2
CALCA
CALCOCO1
CALCOCO2
CALCR
CALCRL
CALD1
CALHM1
CALHM2
CALHM3
CALM3
CALML3
CALML5
CALR
CAMK1
CAMK1D
CAMK2A
CAMK2B
CAMK2D
CAMK2G
CAMK2N1
CAMK4
CAMKK1
CAMKK2
CAMKV
CAMP
CAND1
CANX
CAPN1
CAPN10
CAPN12
CAPN2
CAPN3
CAPN9
CAPNS1
CAPZA2
CARD8
CARM1
CARTPT
CASC3
CASK
CASP1
CASP12
CASP2
CASP3
CASP4
CASP5
CASP6
CASP7
CASP8
CASP8AP2
CASP9
CASR
CASS4
CAST
CASZ1
CAT
CAV1
CAV2
CAV3
CBFA2T2
CBL
CBLN1
CBS
CBX1
CBX6
CCBL1
CCBL2
CCDC109A
CCDC134
CCDC80
CCDC88C
CCK
CCKAR
CCKBR
CCL1
CCL11
CCL13
CCL15
CCL16
CCL17
CCL18
CCL2
CCL20
CCL21
CCL22
CCL26
CCL28
CCL3
CCL4L2
CCL5
CCL7
CCL8
CCNA2
CCNB1
CCNC
CCND1
CCND3
CCNE1
CCNG1
CCR1
CCR10
CCR2
CCR3
CCR5
CCR6
CCR7
CCRN4L
CCS
CCT4
CCT8L2
CD14
CD151
CD163
CD19
CD2
CD200
CD200R1
CD22
CD24
CD244
CD27
CD274
CD276
CD28
CD2AP
CD300E
CD320
CD33
CD34
CD36
CD38
CD3D
CD3E
CD3G
CD4
CD40
CD40LG
CD44
CD46
CD47
CD55
CD58
CD59
CD6
CD63
CD68
CD69
CD7
CD74
CD80
CD81
CD82
CD83
CD86
CD8A
CD9
CD93
CD99
CDA
CDC25A
CDC25B
CDC25C
CDC27
CDC37
CDC42
CDC42BPB
CDC42SE2
CDC45
CDC7
CDH1
CDH13
CDH17
CDH2
CDH23
CDH3
CDH4
CDH5
CDK1
CDK11A
CDK11B
CDK18
CDK19
CDK2
CDK3
CDK4
CDK5
CDK5R1
CDK5R2
CDK5RAP1
CDK6
CDK7
CDK8
CDK9
CDKL1
CDKN1A
CDKN1B
CDKN2A
CDKN2B
CDKN2B-AS1
CDKN2C
CDKN2D
CDR1
CDR2
CDSN
CDX2
CEACAM16
CEACAM5
CEBPA
CEBPB
CEBPD
CEL
CELF1
CELF2
CELP
CELSR2
CENPO
CENPV
CERCAM
CES1
CETP
CFB
CFD
CFH
CFHR1
CFI
CFL1
CFLAR
CFP
CFTR
CGB8
CH25H
CHAF1B
CHAT
CHD3
CHD4
CHDH
CHEK1
CHEK2
CHGA
CHGB
CHI3L1
CHI3L2
CHIA
CHIT1
CHL1
CHM
CHMP2B
CHMP5
CHMP6
CHN1
CHORDC1
CHP2
CHRDL1
CHRM1
CHRM2
CHRM3
CHRM4
CHRM5
CHRNA1
CHRNA2
CHRNA3
CHRNA4
CHRNA6
CHRNA7
CHRNB2
CHRNB3
CHRNB4
CHST2
CHST4
CHUK
CIB1
CIC
CIITA
CIRBP
CISD1
CISH
CIZ1
CKB
CKM
CKMT1B
CLASP2
CLASRP
CLCF1
CLCN3
CLCN7
CLDN11
CLDN2
CLDN3
CLDN5
CLDN8
CLEC16A
CLEC3B
CLEC4D
CLEC7A
CLIC1
CLIP1
CLK3
CLK4
CLN3
CLOCK
CLSTN1
CLSTN2
CLSTN3
CLTA
CLTB
CLTC
CLU
CLYBL
CMA1
CMPK1
CNBP
CNDP1
CNGA2
CNNM4
CNP
CNR1
CNR2
CNTF
CNTFR
CNTN1
CNTN2
CNTN4
CNTN5
CNTNAP1
CNTNAP2
COASY
COG1
COG2
COL18A1
COL1A1
COL1A2
COL25A1
COL2A1
COL4A3BP
COL6A1
COLEC12
COLQ
COMT
COPB1
COPE
COPS5
COQ10A
COQ3
COQ7
COQ9
CORO1A
CORT
COX10
COX15
COX4I1
COX6A1
COX6B1
COX6C
COX7A1
COX7B
COX8BP
CP
CPB1
CPE
CPEB1
CPEB4
CPLX1
CPLX2
CPM
CPN1
CPP
CPSF4
CPT2
CR1
CR2
CRABP1
CRADD
CRAT
CREB1
CREB3L1
CREBBP
CREG1
CREM
CRH
CRHBP
CRHR1
CRHR2
CRIM1
CRK
CRMP1
CROT
CRP
CRTC1
CRTC2
CRX
CRYAA
CRYAB
CRYL1
CRYZ
CS
CSDA
CSE1L
CSF1
CSF1R
CSF2
CSF2RA
CSF3
CSF3R
CSK
CSMD1
CSMD2
CSN1S1
CSN2
CSN3
CSNK1A1
CSNK1D
CSNK1E
CSNK2A1
CSNK2B
CSPG4
CST3
CST6
CST7
CST8
CSTA
CSTB
CSTF2T
CTBS
CTCF
CTF1
CTGF
CTH
CTIF
CTLA4
CTNNA1
CTNNA2
CTNNA3
CTNNB1
CTNND2
CTPS
CTRC
CTRL
CTSA
CTSB
CTSC
CTSD
CTSE
CTSG
CTSH
CTSK
CTSL1
CTSO
CTSS
CTSZ
CTTN
CTXN3
CUBN
CUL1
CUL2
CUL3
CUTA
CUX1
CX3CL1
CX3CR1
CXADR
CXCL1
CXCL10
CXCL11
CXCL12
CXCL2
CXCL9
CXCR1
CXCR2
CXCR3
CXCR4
CXXC1
CYB5A
CYB5R3
CYBA
CYBB
CYC1
CYCS
CYCSP39
CYFIP1
CYHR1
CYLD
CYP11A1
CYP11B1
CYP11B2
CYP17A1
CYP19A1
CYP1A1
CYP1A2
CYP1B1
CYP20A1
CYP21A2
CYP24A1
CYP26A1
CYP27A1
CYP27B1
CYP2A6
CYP2B6
CYP2C19
CYP2C8
CYP2C9
CYP2D6
CYP2D7P1
CYP2D8P1
CYP2E1
CYP3A4
CYP3A5
CYP46A1
CYP51A1
CYP7B1
CYR61
CYSLTR1
CYTH1
CYTIP
DAAM1
DAB2
DAD1
DAG1
DAGLB
DAO
DAOA
DAOA-AS1
DAP
DAPK1
DAPK3
DARC
DAXX
DBH
DBI
DBN1
DBNDD2
DBP
DCC
DCHS2
DCLK3
DCLRE1B
DCLRE1C
DCN
DCR
DCTN1
DCX
DDAH1
DDAH2
DDC
DDIT3
DDIT4
DDO
DDOST
DDR2
DDX3X
DDX41
DDX56
DDX58
DEF8
DEFA3
DEFB1
DEFB110
DEGS1
DENR
DEPTOR
DERL1
DES
DFFA
DFFB
DGCR
DGCR8
DHCR24
DHDDS
DHFR
DHRS11
DHRS9
DHX40
DHX58
DHX9
DIABLO
DIAPH1
DICER1
DIEXF
DIO1
DIO2
DIO3
DIP2A
DISC1
DKK1
DKK3
DKK4
DKKL1
DLAT
DLD
DLEU2
DLG1
DLG2
DLG3
DLG4
DLGAP1
DLGAP2
DLK1
DLL1
DLL4
DLST
DLX2
DLX4
DMD
DMPK
DMTF1
DNAH1
DNAI1
DNAJA1
DNAJA3
DNAJB1
DNAJB11
DNAJB2
DNAJB4
DNAJB6
DNAJB9
DNAJC15
DNAJC27
DNAJC5
DNASE1
DNASE2
DNM1
DNM1L
DNM2
DNM3
DNMBP
DNMT1
DNMT3A
DNMT3B
DNPEP
DNTT
DOCK2
DOCK3
DOPEY2
DPP10
DPP4
DPP6
DPP7
DPP8
DPP9
DPPA2
DPYD
DPYS
DPYSL2
DPYSL3
DPYSL5
DR1
DRD1
DRD2
DRD3
DRD4
DRD5
DSC1
DSCAM
DSG1
DSTN
DTNB
DTNBP1
DUOX1
DUSP1
DUSP12
DUSP2
DUSP22
DUSP26
DUSP3
DUSP5
DUSP6
DUT
DVL1
DVL3
DYM
DYNC2LI1
DYNLL1
DYNLT1
DYRK1A
DYRK1B
DYRK2
DYSF
DZIP1
E2F1
E2F4
E2F5
E2F6
EBI3
ECE1
ECE2
ECI1
ECI2
ECSIT
EDA
EDC4
EDIL3
EDN1
EDN3
EDNRA
EDNRB
EEA1
EED
EEF1A1
EEF1A2
EEF1G
EEF2
EEF2K
EEFSEC
EFHD2
EFNA5
EFNB1
EFNB2
EFNB3
[truncated: 3,464 more rows]

## Sheet: IT4
PDE2A		Enriched candidates are highlighted in bold
PDE4C
GABARAP
GABARAPL2
GABARAPL1
PLCL1
SLC6A13
SLC38A5
GABRB1
GABRB3
GABRD
GABRE
GABRR1
GABRR2
PTGDR
GPR50
AVPR1B
CGA
TAAR8
MC1R
P2RY13
TAAR2
GIPR
GLRB
NMUR1
GCGR
LTB4R2
SSTR5
F2RL2
NPFFR1
PTH2R
CHRNB1
PTGFR
CHRND
CHRNE
CHRNG
TAAR6
UTS2R
GHRHR
LOC100996758
GPR156
BRS3
GLRA2
APLNR
P2RY10
SCTR
TAAR9
P2RY14
TAAR1
TACR3
C5AR1
LTB4R
NMBR
GLP2R
GABRR3
CHRNA9
NPBWR1
NPBWR2
CYSLTR2
PRLHR
GPR35
MLNR
CHRNA10
GLRA3
P2RY8
PTGIR
GRID2
GRIK3
GRIK5
MCHR2
S1PR3
CHRNA5
P2RX1
P2RX3
P2RX5
NPY4R
P2RY11
P2RX2
GABRQ
GRID1
RXFP1
P2RX6
HCRTR2
S1PR4
GABRA3
GABRA4
SPRED2
SOCS5
SPRY2
SPRY4
STAM2
SPRED3
STAT4
SPRY1
SOCS7
PIAS4
PIAS2
PIAS1
PIAS3
SPRED1
GLS2
SLC38A1
SLC38A3
PPP3R2
SERPINB4
SERPINB6
SERPINB9
SERPINB10
SERPINB13
GNA15
C8B
C8G
CD1D
GNA14
SERPINB1
MUC2
NAPEPLD
ABHD6
KCNJ5
KCNJ9
DAGLA
CACNA1F
LAPTM4A
CTSF
ATP6V0B
ATP6V0A1
CLTCL1
ACP5
LAPTM4B
CD164
NAGA
TCIRG1
GNPTG
PLA2G15
LAPTM5
DNASE2B
NEU1
AP3S1
GLA
PPT2
AP1B1
SUMF1
CLN5
AP3M2
GM2A
AP1S2
AP1G2
AP1M1
ATP6V0D2
AP3D1
AP1S3
AP4E1
HYAL1
HGSNAT
NAGPA
AP3B1
MCOLN1
ENTPD4
ARSG
AP1S1
AP4S1
ATP6V1H
ATP6V0D1
ABCB9
AP3B2
LAMP3
FUCA1
MFSD8
CTNS
AP4B1
CTSL
CTSV
CTSW
ATP6V0A2
AP3S2
ICOSLG
ICOS
PIGR
MADCAM1
UNC13B
ATP6V1B1
ATP6V1C1
ATP6V1G2
AP2S1
AP2A1
AP2A2
CPLX3
ATP6V1D
ATP6V1E2
ATP6V0E1
ATP6V1G1
ATP6V1F
ATP6V1C2
ATP6V1G3
CPLX4
STX1B
PIK3AP1
GNG8
COL6A5
LAMC3
YWHAB
ATF6B
IFNA5
FGF3
FGF5
FGF6
FGF7
FGF12
FGF13
FGF14
FGFR4
FIGF
CREB3
LAMB4
ITGA11
YWHAQ
ITGA10
ITGA8
FGF22
THEM4
G6PC3
TNN
GNB5
MTCP1
G6PC2
PHLPP2
GNG13
FGF18
FGF16
GH2
GNG12
PHLPP1
CREB3L3
GNB1
GNB2
GNG3
GNG4
GNG5
GNG7
GNG10
GNG11
GNGT1
GNGT2
LPAR4
COL6A6
CREB3L4
LOC648044
C8orf44-SGK3
CCND2
THBS3
PRLR
CCNE2
LPAR2
OSMR
TNXB
LPAR3
GNG2
CHAD
SGK3
PIK3CB
PIK3CD
PIK3R2
FGF10
FGF11
CREB3L2
COL3A1
COL4A1
COL4A2
COL4A3
COL4A4
COL4A5
COL4A6
COL5A1
COL5A2
COL6A2
COL6A3
COL11A2
COMP
COL27A1
COL5A3
IFNA1
IFNA4
CREB5
IFNA6
IFNA7
IFNA8
IFNA10
IFNA14
IFNA16
IFNA17
IFNAR2
EIF4E1B
PPP2R1B
PPP2R5A
PPP2R5B
CSH1
CSH2
IL2RB
IL2RG
IL3RA
EIF4E2
VEGFC
EPHA2
PPP2R3B
ITGA2B
ITGA3
ITGA7
ITGB5
ITGB6
ITGB7
ITGB8
COL24A1
FGF21
PPP2R3C
KIT
FGF19
AKT3
RBL2
LAMA2
LAMA3
LAMA4
LAMA5
LAMB3
LAMC2
LPAR1
SGK2
EFNA1
EFNA2
EFNA3
EFNA4
LPAR6
TCL1A
EIF4B
IFNK
MPL
IL10RB
IL11RA
IL12RB2
PLEKHO2
IL15RA
ACVR1
TNFSF14
TNFSF13
TNFSF9
INHBB
INHBC
ACVR2B
CCR9
IL17B
EDAR
IL12RB1
IL20RA
IL20RB
RELT
PF4V1
XCR1
TNFRSF18
ACVR2A
TNFRSF17
CCL27
EDA2R
IL22RA1
CRLF2
CXCL3
TNFSF4
CXCR5
BMPR1A
BMPR1B
BMPR2
IL17RA
IL22RA2
ACKR3
ACVR1B
XCL2
IFNLR1
CCL3L1
CCL4
CCR4
CCL14
CCL19
CCL23
CCL24
CCL25
CXCL6
CXCL5
XCL1
TNFSF15
INHBA
IL17RB
IL19
LTBR
INHBE
CCL4L1
CCR8
TNFSF18
IL25
IL18R1
CXCL13
CXCL14
CXCL16
CCL3L3
IFNGR2
TNFRSF12A
IFNW1
AMHR2
IFNL2
CSF2RB
IL20
TNFSF8
TNFSF13B
IL21R
TNFRSF13C
TNFRSF13B
IFNE
CD70
LTB
IL26
IFNL1
TSLP
CXCR6
IL5RA
CXCL8
IFNL3
PLA2G12A
RASGRP4
RALBP1
PLA2G2E
RASSF5
PLA2G2F
PAK6
RRAS
EXOC2
PLA2G4D
SYNGAP1
RAB5B
STK4
KSR1
PLA2G10
ABL2
PLA1A
RASGRP3
RASAL1
RAC3
PLCG2
RAP1A
MRAS
CALM1
RASA2
CALM2
RASA4B
PAK7
RIN1
KSR2
SHC4
PLA2G4E
PLA2G2C
CALML6
BRAP
PLA2G16
PLA2G4C
LAT
RASA4
RASSF1
RASAL3
RAB5C
PAK2
RGL2
RASA3
ELK1
PLA2G4F
JMJD7-PLA2G4B
PLA2G12B
PRKX
RASGRP2
DOCK4
MAGI1
RAPGEF6
SIPA1L3
TLN1
PARD6G
SKAP1
PFN1
ADCY6
ADCY9
RAP1GAP
PRKD3
PARD6B
BRAF
ADCY7
PLCB4
SIPA1L2
VASP
VAV2
PLCB3
TLN2
PRKD2
GNAI2
PLCB2
RAPGEF1
GNAI3
BCAR1
SIPA1
LCP2
PFN3
CRKL
KRIT1
RGS14
PFN4
ARAP3
SIPA1L1
MAGI3
CTNND1
RAPGEF2
PARD3
PARD6A
ZNF274
MATK
PRDM4
MAP3K3
IRAK4
NFKBIE
RPS6KA6
MAGED1
SH2B3
SH2B2
SH2B1
NGFRAP1
ARHGDIB
ARHGDIG
IRAK3
VAV3
ELMO1
PREX1
GRK7
GRK4
GRK6
GRK1
HCK
PDE3A
HK3
PPP1R3E
INPP5K
SOCS4
SOCS2
PHKA1
PHKG1
PTPRF
PKLR
PPP1R3F
PYGB
PYGL
MKNK1
EXOC7
MKNK2
SORBS1
CBLB
ARAF
PRKAG3
PPP1R3D
RHOQ
HKDC1
PRKAB1
PRKAG1
PRKAR2A
FBP2
TRAF1
TRAF5
MED8
HLA-DOA
HLA-DOB
HLA-DPA1
HLA-DQA1
HLA-DQA2
TICAM1
HLA-E
HLA-F
SP100
HNRNPK
POU2F3
IFIH1
UBE2R2
MAVS
SRSF8
IFIT1B
NXF5
NXF3
NXF2
USP7
MCRS1
HLA-C
TAB1
HLA-DMA
TAF4
HCFC2
TAF5
TAF6
TAF10
TAF13
NXF1
TBPL2
LOC100509457
NXF2B
SRSF5
TAF4B
TBPL1
OAS1
OAS2
OAS3
LOC101060835
IFIT1
TAF6L
EEF1D
TAF3
GTF2I
TAF9B
IKBKE
HLA-DRB4
CSNK2A2
ALYREF
HMGN1
TAF5L
CDC34
SRSF9
HCFC1
RIPK1
TICAM2
MAP3K8
ZBTB16
CEBPE
PTCRA
BCL6
MAX
SSX2B
ETV4
ETV5
KLF3
CDK14
EWSR1
SSX1
EYA1
SIX4
HIST3H3
SSX2
SS18
HIST2H3A
MEIS1
DDX5
TLX1
MEN1
HOXA9
HOXA10
HOXA11
BMI1
ZEB1
CCNA1
LDB1
HIST1H3A
HIST1H3D
HIST1H3C
HIST1H3I
HIST1H3G
HIST1H3H
HIST1H3B
PAX8
ZBTB17
HPGD
WNT16
ARNT2
MLF1
KMT2A
MLLT1
AFF1
ASPSCR1
BAIAP3
KDM6A
UTY
ATF1
HIST1H3F
FLI1
SUPT3H
TCF3
PAX7
H3F3C
PBX3
HIST2H3D
BMP2K
WHSC1
ETV7
TLX3
ID2
FUT8
SIN3A
RUNX1T1
SIX1
NUPR1
TFE3
CCNT2
GOLPH3L
LMO2
SLC45A3
PRCC
TMPRSS2
H3F3A
H3F3B
NR4A3
FEV
ELK4
DOT1L
PBX1
LYL1
HIST1H3E
HIST2H3C
SMAD1
COMMD3-BMI1
CLDN18
CLDN14
MYH1
MYH3
MYH4
MYH6
MYH7
MYH10
MYH11
MYL2
MYL5
ASH1L
ZAK
IGSF5
MPDZ
CLDN22
ACTN3
EPB41L3
CLDN24
SHROOM3
JAM2
MYL7
SHROOM4
MYL9
F11R
CRB3
CLDN17
AMOTL1
CGN
EPB41
CLDN20
MYLPF
MYH15
MYL10
RAB3B
JAM3
MYH7B
EXOC3
YBX3
CLDN4
CLDN7
CLDN10
CLDN6
CLDN23
CLDN1
CLDN9
CLDN25
MYL12A
MPP5
SHROOM1
LLGL2
LLGL1
MYH14
CLDN16
PRKCQ
CLDN19
MYL12B
CLDN15
HCLS1
EPB41L1
EPB41L2
TJP3
BST1
NUDT12
NADSYN1
NAPRT
ENPP3
NT5C3A
NT5C2
NADK
NMRK1
NT5C1B-RDH14
NT5C3B
NMRK2
NT5C1B
NT5C
NT5M
A2M
AAAS
AADAC
AADAT
AAMP
AANAT
AATF
AAVS1
ABAT
ABCA1
ABCA12
ABCA2
ABCA3
ABCA4
ABCA7
ABCA8
ABCB1
ABCB4
ABCB5
ABCB7
ABCC1
ABCC2
ABCC4
ABCC8
ABCC9
ABCD3
ABCD4
ABCG1
ABCG2
ABCG4
ABCG5
ABCG8
ABI1
ABL1
ACACA
ACACB
ACAD8
ACAN
ACAT1
ACCN2
ACE
ACE2
ACE3
ACHE
ACLY
ACN9
ACO1
ACOT7
ACOX1
ACP2
ACPP
ACR
ACRBP
ACRV1
ACSS2
ACTB
ACTG1
ACTL6A
ACTN1
ACTN2
ACTN4
ACY1
ACY3
ADA
ADAM1
ADAM10
ADAM12
ADAM15
ADAM17
ADAM19
ADAM22
ADAM7
ADAM9
ADAMTS1
ADAMTS13
ADAMTS2
ADAMTS4
ADAMTS5
ADAP1
ADAP2
ADARB2
ADCY1
ADCY10
ADCY2
ADCY3
ADCY4
ADCY5
ADCY8
ADCYAP1
ADD1
ADD3
ADH1B
ADH7
ADI1
ADIPOQ
ADIPOR1
ADK
ADM
ADNP
ADORA1
ADORA2A
ADORA2B
ADORA3
ADRA1A
ADRA1B
ADRA1D
ADRA2A
ADRA2B
ADRA2C
ADRB1
ADRB2
ADRB3
ADRBK1
ADRBK2
ADRM1
ADSSL1
AEBP2
AEN
AES
AFM
AFMID
AFP
AGA
AGER
AGL
AGPAT1
AGPAT5
AGPS
AGRN
AGRP
AGT
AGTR1
AGTR2
AHCY
AHNAK
AHR
AHSG
AICDA
AIF1
AIFM1
AIM2
AK1
AK4
AKAP1
AKAP12
AKAP13
AKAP2
AKAP4
AKAP5
AKR1A1
AKR1B1
AKR1B10
AKR1C2
AKR1C3
AKR7A2
AKT1
AKT1S1
ALAD
ALAS1
ALAS2
ALB
ALCAM
ALDH18A1
ALDH1A1
ALDH1A2
ALDH2
ALDH3A2
ALDH5A1
ALDH9A1
ALDOA
ALDOC
ALG3
ALKBH1
ALOX12
ALOX15
ALOX5
ALOX5AP
ALPI
ALPK2
ALPL
ALPP
ALPPL2
AMACR
AMBP
AMBRA1
AMD1
AMELX
AMFR
AMH
AMIGO2
AMN1
AMPH
AMY1C
AMY2A
ANAPC5
ANG
ANGPT1
ANGPT2
ANGPT4
ANK1
ANK2
ANK3
ANKK1
ANKRD23
ANKS1B
ANLN
ANO3
ANP32A
ANP32B
ANPEP
ANXA1
ANXA2
ANXA4
ANXA5
ANXA6
ANXA7
AOC3
AOX1
AP1G1
AP1M2
AP2B1
AP2M1
AP4M1
APAF1
APBA1
APBA2
APBA3
APBB1
APBB1IP
APBB2
APBB3
APC
APCDD1
APCS
APEH
APEX1
APH1A
APH1B
APLP1
APLP2
APOA1
APOA2
APOA4
APOA5
APOB
APOBEC3A
APOBEC3D
APOC1
APOC2
APOC3
APOC4
APOD
APOE
APOF
APOH
APOL1
APOM
APP
APPBP2
APPL1
APTX
AQP1
AQP11
AQP2
AQP3
AQP4
AQP5
AQP7
AQP8
AQPEP
AR
ARC
AREGB
ARF1
ARF6
ARG1
ARG2
ARHGAP1
ARHGAP32
ARHGDIA
ARHGEF10
ARHGEF2
ARID1B
ARID4A
ARID5B
ARIH1
ARL16
ARL5B
ARMS2
ARNT
ARNTL
ARNTL2
ARPP19
ARPP21
ARR3
ARRB1
ARRB2
ARRDC3
ARSA
ARSB
ASAH1
ASAH2
ASCL1
ASGR1
ASIP
ASPDH
ASPH
ASPN
ASPRV1
ASS1
ATCAY
ATE1
ATF2
ATF3
ATF4
ATF6
ATG10
ATG12
ATG4C
ATG5
ATG7
ATIC
ATM
ATN1
ATOX1
ATP12A
ATP13A2
ATP1A3
ATP1B1
ATP2A1
ATP2A2
ATP2B2
ATP2B3
ATP2B4
ATP2C1
ATP5A1
ATP5B
ATP5C1
ATP5D
ATP5E
ATP5G1
ATP5G2
ATP5J
ATP6AP1
ATP6V0C
ATP6V0E2
ATP6V1A
ATP6V1B2
ATP6V1E1
ATP7A
ATP7B
ATP8A1
ATP8A2
ATP8B4
ATPAF2
ATPIF1
ATR
ATRN
ATRX
ATXN1
ATXN10
ATXN2
ATXN2L
ATXN3
ATXN7
ATXN8OS
AURKA
AURKB
AURKC
AVP
AVPR2
AXIN1
AXIN2
AXL
AZGP1
AZIN1
AZU1
B2M
B3GAT1
B3GNT3
B4GALNT1
BAAT
BACE1
BACE1-AS
BACE2
BAD
BAG1
BAG2
BAG3
BAIAP2
BAIAP2L1
BAK1
BANF1
BANK1
BANP
BAX
BBC3
BBS1
BCAN
BCHE
BCL10
BCL11B
BCL2
BCL2A1
BCL2L1
BCL2L11
BCL2L2PABPN1
BCL3
BCR
BCYRN1
BDKRB1
BDKRB2
BDNF
BDNF-AS1
BECN1
BEND3
BEST1
BFSP1
BGN
BHLHB9
BHLHE40
BID
BIK
BIN1
BIN2
BIRC2
BIRC3
BIRC5
BIRC6
BLM
BLMH
BLOC1S3
BLVRA
BLVRB
BLZF1
BMP2
BMP4
BMP6
BMP7
BMX
BNIP2
BNIP3
BNIPL
BPGM
BPTF
BRCA1
BRCA2
BRIX1
BSG
BTBD3
BTC
BTD
BTRC
C10orf112
C18orf10
C19orf12
C1orf130
C1orf49
C1orf56
C1orf74
C1orf9
C1QA
C1QB
C1QBP
C1R
C1S
C2
C20orf194
C20orf203
C21orf2
C2orf40
C3
C3AR1
C3orf18
C4B
C4orf49
C5
C5orf13
C5orf38
C6orf162
C6orf72
C8A
C9
C9orf141
C9orf72
CA1
CA14
CA2
CA3
CA4
CA5A
CA6
CA7
CABIN1
CACNA1A
CACNA1B
CACNA1C
CACNA1D
CACNA1G
CACNA1H
CACNA1S
CACNB4
CACNG2
CACYBP
CADM1
CADM3
CADPS2
CAGE1
CALB1
CALB2
CALCA
CALCOCO1
CALCOCO2
CALCR
CALCRL
CALD1
CALHM1
CALHM2
CALHM3
CALM3
CALML3
CALML5
CALR
CAMK1
CAMK1D
CAMK2A
CAMK2B
CAMK2D
CAMK2G
CAMK2N1
CAMK4
CAMKK1
CAMKK2
CAMKV
CAMP
CAND1
CANX
CAPN1
CAPN10
CAPN12
CAPN2
CAPN3
CAPN9
CAPNS1
CAPZA2
CARD8
CARM1
CARTPT
CASC3
CASK
CASP1
CASP12
CASP2
CASP3
CASP4
CASP5
CASP6
CASP7
CASP8
CASP8AP2
CASP9
CASR
CASS4
CAST
CASZ1
CAT
CAV1
CAV2
CAV3
CBFA2T2
CBL
CBLN1
CBS
CBX1
CBX6
CCBL1
CCBL2
CCDC109A
CCDC134
CCDC80
CCDC88C
CCK
CCKAR
CCKBR
CCL1
CCL11
CCL13
CCL15
CCL16
CCL17
CCL18
CCL2
CCL20
CCL21
CCL22
CCL26
CCL28
CCL3
CCL4L2
CCL5
CCL7
CCL8
CCNA2
CCNB1
CCNC
CCND1
CCND3
CCNE1
CCNG1
CCR1
CCR10
CCR2
CCR3
CCR5
CCR6
CCR7
CCRN4L
CCS
CCT4
CCT8L2
CD14
CD151
CD163
CD19
CD2
CD200
CD200R1
CD22
CD24
CD244
CD27
CD274
CD276
CD28
CD2AP
CD300E
CD320
CD33
CD34
CD36
CD38
CD3D
CD3E
CD3G
CD4
CD40
CD40LG
CD44
CD46
CD47
CD55
CD58
CD59
CD6
CD63
CD68
CD69
CD7
CD74
CD80
CD81
CD82
CD83
CD86
CD8A
CD9
CD93
CD99
CDA
CDC25A
CDC25B
CDC25C
CDC27
CDC37
CDC42
CDC42BPB
CDC42SE2
CDC45
CDC7
CDH1
CDH13
CDH17
CDH2
CDH23
CDH3
CDH4
CDH5
CDK1
CDK11A
CDK11B
CDK18
CDK19
CDK2
CDK3
CDK4
CDK5
CDK5R1
CDK5R2
CDK5RAP1
CDK6
CDK7
CDK8
CDK9
CDKL1
CDKN1A
CDKN1B
CDKN2A
CDKN2B
CDKN2B-AS1
CDKN2C
CDKN2D
CDR1
CDR2
CDSN
CDX2
CEACAM16
CEACAM5
CEBPA
CEBPB
CEBPD
CEL
CELF1
CELF2
CELP
CELSR2
CENPO
CENPV
CERCAM
CES1
CETP
CFB
CFD
CFH
CFHR1
CFI
CFL1
CFLAR
CFP
CFTR
CGB8
CH25H
CHAF1B
CHAT
CHD3
CHD4
CHDH
CHEK1
CHEK2
CHGA
CHGB
CHI3L1
CHI3L2
CHIA
CHIT1
CHL1
CHM
CHMP2B
CHMP5
CHMP6
CHN1
CHORDC1
CHP2
CHRDL1
CHRM1
CHRM2
CHRM3
CHRM4
CHRM5
CHRNA1
CHRNA2
CHRNA3
CHRNA4
CHRNA6
CHRNA7
CHRNB2
CHRNB3
CHRNB4
CHST2
CHST4
CHUK
CIB1
CIC
CIITA
CIRBP
CISD1
CISH
CIZ1
CKB
CKM
CKMT1B
CLASP2
CLASRP
CLCF1
CLCN3
CLCN7
CLDN11
CLDN2
CLDN3
CLDN5
CLDN8
CLEC16A
CLEC3B
CLEC4D
CLEC7A
CLIC1
CLIP1
CLK3
CLK4
CLN3
CLOCK
CLSTN1
CLSTN2
CLSTN3
CLTA
CLTB
CLTC
CLU
CLYBL
CMA1
CMPK1
CNBP
CNDP1
CNGA2
CNNM4
CNP
CNR1
CNR2
CNTF
CNTFR
CNTN1
CNTN2
CNTN4
CNTN5
CNTNAP1
CNTNAP2
COASY
COG1
COG2
COL18A1
COL1A1
COL1A2
COL25A1
COL2A1
COL4A3BP
COL6A1
COLEC12
COLQ
COMT
COPB1
COPE
COPS5
COQ10A
COQ3
COQ7
COQ9
CORO1A
CORT
COX10
COX15
COX4I1
COX6A1
COX6B1
COX6C
COX7A1
COX7B
COX8BP
CP
CPB1
CPE
CPEB1
CPEB4
CPLX1
CPLX2
CPM
CPN1
CPP
CPSF4
CPT2
CR1
CR2
CRABP1
CRADD
CRAT
CREB1
CREB3L1
CREBBP
CREG1
CREM
CRH
CRHBP
CRHR1
CRHR2
CRIM1
CRK
CRMP1
CROT
CRP
CRTC1
CRTC2
CRX
CRYAA
CRYAB
CRYL1
CRYZ
CS
CSDA
CSE1L
CSF1
CSF1R
CSF2
CSF2RA
CSF3
CSF3R
CSK
CSMD1
CSMD2
CSN1S1
CSN2
CSN3
CSNK1A1
CSNK1D
CSNK1E
CSNK2A1
CSNK2B
CSPG4
CST3
CST6
CST7
CST8
CSTA
CSTB
CSTF2T
CTBS
CTCF
CTF1
CTGF
CTH
CTIF
CTLA4
CTNNA1
CTNNA2
CTNNA3
CTNNB1
CTNND2
CTPS
CTRC
CTRL
CTSA
CTSB
CTSC
CTSD
CTSE
CTSG
CTSH
CTSK
CTSL1
CTSO
CTSS
CTSZ
CTTN
CTXN3
CUBN
CUL1
CUL2
CUL3
CUTA
CUX1
CX3CL1
CX3CR1
CXADR
CXCL1
CXCL10
CXCL11
CXCL12
CXCL2
CXCL9
CXCR1
CXCR2
CXCR3
CXCR4
CXXC1
CYB5A
CYB5R3
CYBA
CYBB
CYC1
CYCS
CYCSP39
CYFIP1
CYHR1
CYLD
CYP11A1
CYP11B1
CYP11B2
CYP17A1
CYP19A1
CYP1A1
CYP1A2
CYP1B1
CYP20A1
CYP21A2
CYP24A1
CYP26A1
CYP27A1
CYP27B1
CYP2A6
CYP2B6
CYP2C19
CYP2C8
CYP2C9
CYP2D6
CYP2D7P1
CYP2D8P1
CYP2E1
CYP3A4
CYP3A5
CYP46A1
CYP51A1
CYP7B1
CYR61
CYSLTR1
CYTH1
CYTIP
DAAM1
DAB2
DAD1
DAG1
DAGLB
DAO
DAOA
DAOA-AS1
DAP
DAPK1
DAPK3
DARC
DAXX
DBH
DBI
DBN1
DBNDD2
DBP
DCC
DCHS2
DCLK3
DCLRE1B
DCLRE1C
DCN
DCR
DCTN1
DCX
DDAH1
DDAH2
DDC
DDIT3
DDIT4
DDO
DDOST
DDR2
DDX3X
DDX41
DDX56
DDX58
DEF8
DEFA3
DEFB1
DEFB110
DEGS1
DENR
DEPTOR
DERL1
DES
DFFA
DFFB
DGCR
DGCR8
DHCR24
DHDDS
DHFR
DHRS11
DHRS9
DHX40
DHX58
DHX9
DIABLO
DIAPH1
DICER1
DIEXF
DIO1
DIO2
DIO3
DIP2A
DISC1
DKK1
DKK3
DKK4
DKKL1
DLAT
DLD
DLEU2
DLG1
DLG2
DLG3
DLG4
DLGAP1
DLGAP2
DLK1
DLL1
DLL4
DLST
DLX2
DLX4
DMD
DMPK
DMTF1
DNAH1
DNAI1
DNAJA1
DNAJA3
DNAJB1
DNAJB11
DNAJB2
DNAJB4
DNAJB6
DNAJB9
DNAJC15
DNAJC27
DNAJC5
DNASE1
DNASE2
DNM1
DNM1L
DNM2
DNM3
DNMBP
DNMT1
DNMT3A
DNMT3B
DNPEP
DNTT
DOCK2
DOCK3
DOPEY2
DPP10
DPP4
DPP6
DPP7
DPP8
DPP9
DPPA2
DPYD
DPYS
DPYSL2
DPYSL3
DPYSL5
DR1
DRD1
DRD2
DRD3
DRD4
DRD5
DSC1
DSCAM
DSG1
DSTN
DTNB
DTNBP1
DUOX1
DUSP1
DUSP12
DUSP2
DUSP22
DUSP26
DUSP3
DUSP5
DUSP6
DUT
DVL1
DVL3
DYM
DYNC2LI1
DYNLL1
DYNLT1
DYRK1A
DYRK1B
DYRK2
DYSF
DZIP1
E2F1
E2F4
E2F5
E2F6
EBI3
ECE1
ECE2
ECI1
ECI2
ECSIT
EDA
EDC4
EDIL3
EDN1
EDN3
EDNRA
EDNRB
EEA1
EED
EEF1A1
EEF1A2
EEF1G
[truncated: 3,472 more rows]

## Sheet: IT5
KIF5C		Enriched candidates are highlighted in bold
KIF5A
CALY
PRPS2
ALLC
POLR3K
PDE6A
PDE6C
PDE6D
NME1-NME2
PDE6H
IMPDH1
IMPDH2
ENPP4
POLR3H
AK7
POLA2
AK9
AK6
GMPR2
NUDT9
RRM1
RRM2
ZNRD1
ITPA
PRPS1L1
GMPS
TWISTNB
POLR3D
ADPRM
ADSL
ADSS
CANT1
PDE6G
AK5
DGUOK
NME5
PKM
AK2
POLR1B
GMPR
LOC100507855
AK3
PNPT1
LOC390877
NME3
NME4
NME7
PRUNE
AMPD1
AMPD2
AMPD3
NPR2
POLR1A
NUDT16
POLR2J3
POLR3GL
POLA1
POLD1
POLD2
POLE
POLE2
RRM2B
POLR2B
POLR2C
POLR2D
POLR2E
POLR2G
POLR1C
POLR2I
POLR2J
POLR2K
POLR2L
POLE4
POLE3
APRT
PAPSS2
PAPSS1
NTPCR
PAICS
POLR2H
AK8
NUDT2
POLR3A
POLR3F
POLR3G
POLR3C
HDDC3
POLR1D
POLR3B
NUDT5
GUCY1A2
POLR3E
GUCY1B3
GUCY2C
LOC101060521
GUCY2F
PRIM2
GUCY2D
ENTPD1
ENTPD2
ENTPD6
ENTPD3
POLR2J2
POLD4
NME6
POLD3
URAD
GUCY1A3
ENTPD8
DCK
POLR1E
PRPS1
CRY2
BHLHE41
RORB
NR1D1
FBXL3
RBX1
FBXW11
CRY1
UPB1
CMPK2
UCK1
DCTD
CTPS2
UCKL1
DHODH
UMPS
UCK2
DCTPP1
CAD
DTYMK
UPRT
TK1
TXNRD3
CTPS1
UPP2
PDE2A
PDE4C
GABARAP
GABARAPL2
GABARAPL1
PLCL1
SLC6A13
SLC38A5
GABRB1
GABRB3
GABRD
GABRE
GABRR1
GABRR2
PTGDR
GPR50
AVPR1B
CGA
TAAR8
MC1R
P2RY13
TAAR2
GIPR
GLRB
NMUR1
GCGR
LTB4R2
SSTR5
F2RL2
NPFFR1
PTH2R
CHRNB1
PTGFR
CHRND
CHRNE
CHRNG
TAAR6
UTS2R
GHRHR
LOC100996758
GPR156
BRS3
GLRA2
APLNR
P2RY10
SCTR
TAAR9
P2RY14
TAAR1
TACR3
C5AR1
LTB4R
NMBR
GLP2R
GABRR3
CHRNA9
NPBWR1
NPBWR2
CYSLTR2
PRLHR
GPR35
MLNR
CHRNA10
GLRA3
P2RY8
PTGIR
GRID2
GRIK3
GRIK5
MCHR2
S1PR3
CHRNA5
P2RX1
P2RX3
P2RX5
NPY4R
P2RY11
P2RX2
GABRQ
GRID1
RXFP1
P2RX6
HCRTR2
S1PR4
GABRA3
GABRA4
SPRED2
SOCS5
SPRY2
SPRY4
STAM2
SPRED3
STAT4
SPRY1
SOCS7
PIAS4
PIAS2
PIAS1
PIAS3
SPRED1
GLS2
SLC38A1
SLC38A3
PPP3R2
SERPINB4
SERPINB6
SERPINB9
SERPINB10
SERPINB13
GNA15
C8B
C8G
CD1D
GNA14
SERPINB1
MUC2
NAPEPLD
ABHD6
KCNJ5
KCNJ9
DAGLA
CACNA1F
LAPTM4A
CTSF
ATP6V0B
ATP6V0A1
CLTCL1
ACP5
LAPTM4B
CD164
NAGA
TCIRG1
GNPTG
PLA2G15
LAPTM5
DNASE2B
NEU1
AP3S1
GLA
PPT2
AP1B1
SUMF1
CLN5
AP3M2
GM2A
AP1S2
AP1G2
AP1M1
ATP6V0D2
AP3D1
AP1S3
AP4E1
HYAL1
HGSNAT
NAGPA
AP3B1
MCOLN1
ENTPD4
ARSG
AP1S1
AP4S1
ATP6V1H
ATP6V0D1
ABCB9
AP3B2
LAMP3
FUCA1
MFSD8
CTNS
AP4B1
CTSL
CTSV
CTSW
ATP6V0A2
AP3S2
ICOSLG
ICOS
PIGR
MADCAM1
UNC13B
ATP6V1B1
ATP6V1C1
ATP6V1G2
AP2S1
AP2A1
AP2A2
CPLX3
ATP6V1D
ATP6V1E2
ATP6V0E1
ATP6V1G1
ATP6V1F
ATP6V1C2
ATP6V1G3
CPLX4
STX1B
PIK3AP1
GNG8
COL6A5
LAMC3
YWHAB
ATF6B
IFNA5
FGF3
FGF5
FGF6
FGF7
FGF12
FGF13
FGF14
FGFR4
FIGF
CREB3
LAMB4
ITGA11
YWHAQ
ITGA10
ITGA8
FGF22
THEM4
G6PC3
TNN
GNB5
MTCP1
G6PC2
PHLPP2
GNG13
FGF18
FGF16
GH2
GNG12
PHLPP1
CREB3L3
GNB1
GNB2
GNG3
GNG4
GNG5
GNG7
GNG10
GNG11
GNGT1
GNGT2
LPAR4
COL6A6
CREB3L4
LOC648044
C8orf44-SGK3
CCND2
THBS3
PRLR
CCNE2
LPAR2
OSMR
TNXB
LPAR3
GNG2
CHAD
SGK3
PIK3CB
PIK3CD
PIK3R2
FGF10
FGF11
CREB3L2
COL3A1
COL4A1
COL4A2
COL4A3
COL4A4
COL4A5
COL4A6
COL5A1
COL5A2
COL6A2
COL6A3
COL11A2
COMP
COL27A1
COL5A3
IFNA1
IFNA4
CREB5
IFNA6
IFNA7
IFNA8
IFNA10
IFNA14
IFNA16
IFNA17
IFNAR2
EIF4E1B
PPP2R1B
PPP2R5A
PPP2R5B
CSH1
CSH2
IL2RB
IL2RG
IL3RA
EIF4E2
VEGFC
EPHA2
PPP2R3B
ITGA2B
ITGA3
ITGA7
ITGB5
ITGB6
ITGB7
ITGB8
COL24A1
FGF21
PPP2R3C
KIT
FGF19
AKT3
RBL2
LAMA2
LAMA3
LAMA4
LAMA5
LAMB3
LAMC2
LPAR1
SGK2
EFNA1
EFNA2
EFNA3
EFNA4
LPAR6
TCL1A
EIF4B
IFNK
MPL
IL10RB
IL11RA
IL12RB2
PLEKHO2
IL15RA
ACVR1
TNFSF14
TNFSF13
TNFSF9
INHBB
INHBC
ACVR2B
CCR9
IL17B
EDAR
IL12RB1
IL20RA
IL20RB
RELT
PF4V1
XCR1
TNFRSF18
ACVR2A
TNFRSF17
CCL27
EDA2R
IL22RA1
CRLF2
CXCL3
TNFSF4
CXCR5
BMPR1A
BMPR1B
BMPR2
IL17RA
IL22RA2
ACKR3
ACVR1B
XCL2
IFNLR1
CCL3L1
CCL4
CCR4
CCL14
CCL19
CCL23
CCL24
CCL25
CXCL6
CXCL5
XCL1
TNFSF15
INHBA
IL17RB
IL19
LTBR
INHBE
CCL4L1
CCR8
TNFSF18
IL25
IL18R1
CXCL13
CXCL14
CXCL16
CCL3L3
IFNGR2
TNFRSF12A
IFNW1
AMHR2
IFNL2
CSF2RB
IL20
TNFSF8
TNFSF13B
IL21R
TNFRSF13C
TNFRSF13B
IFNE
CD70
LTB
IL26
IFNL1
TSLP
CXCR6
IL5RA
CXCL8
IFNL3
PLA2G12A
RASGRP4
RALBP1
PLA2G2E
RASSF5
PLA2G2F
PAK6
RRAS
EXOC2
PLA2G4D
SYNGAP1
RAB5B
STK4
KSR1
PLA2G10
ABL2
PLA1A
RASGRP3
RASAL1
RAC3
PLCG2
RAP1A
MRAS
CALM1
RASA2
CALM2
RASA4B
PAK7
RIN1
KSR2
SHC4
PLA2G4E
PLA2G2C
CALML6
BRAP
PLA2G16
PLA2G4C
LAT
RASA4
RASSF1
RASAL3
RAB5C
PAK2
RGL2
RASA3
ELK1
PLA2G4F
JMJD7-PLA2G4B
PLA2G12B
PRKX
RASGRP2
DOCK4
MAGI1
RAPGEF6
SIPA1L3
TLN1
PARD6G
SKAP1
PFN1
ADCY6
ADCY9
RAP1GAP
PRKD3
PARD6B
BRAF
ADCY7
PLCB4
SIPA1L2
VASP
VAV2
PLCB3
TLN2
PRKD2
GNAI2
PLCB2
RAPGEF1
GNAI3
BCAR1
SIPA1
LCP2
PFN3
CRKL
KRIT1
RGS14
PFN4
ARAP3
SIPA1L1
MAGI3
CTNND1
RAPGEF2
PARD3
PARD6A
ZNF274
MATK
PRDM4
MAP3K3
IRAK4
NFKBIE
RPS6KA6
MAGED1
SH2B3
SH2B2
SH2B1
NGFRAP1
ARHGDIB
ARHGDIG
IRAK3
VAV3
ELMO1
PREX1
GRK7
GRK4
GRK6
GRK1
HCK
PDE3A
HK3
PPP1R3E
INPP5K
SOCS4
SOCS2
PHKA1
PHKG1
PTPRF
PKLR
PPP1R3F
PYGB
PYGL
MKNK1
EXOC7
MKNK2
SORBS1
CBLB
ARAF
PRKAG3
PPP1R3D
RHOQ
HKDC1
PRKAB1
PRKAG1
PRKAR2A
FBP2
TRAF1
TRAF5
MED8
HLA-DOA
HLA-DOB
HLA-DPA1
HLA-DQA1
HLA-DQA2
TICAM1
HLA-E
HLA-F
SP100
HNRNPK
POU2F3
IFIH1
UBE2R2
MAVS
SRSF8
IFIT1B
NXF5
NXF3
NXF2
USP7
MCRS1
HLA-C
TAB1
HLA-DMA
TAF4
HCFC2
TAF5
TAF6
TAF10
TAF13
NXF1
TBPL2
LOC100509457
NXF2B
SRSF5
TAF4B
TBPL1
OAS1
OAS2
OAS3
LOC101060835
IFIT1
TAF6L
EEF1D
TAF3
GTF2I
TAF9B
IKBKE
HLA-DRB4
CSNK2A2
ALYREF
HMGN1
TAF5L
CDC34
SRSF9
HCFC1
RIPK1
TICAM2
MAP3K8
ZBTB16
CEBPE
PTCRA
BCL6
MAX
SSX2B
ETV4
ETV5
KLF3
CDK14
EWSR1
SSX1
EYA1
SIX4
HIST3H3
SSX2
SS18
HIST2H3A
MEIS1
DDX5
TLX1
MEN1
HOXA9
HOXA10
HOXA11
BMI1
ZEB1
CCNA1
LDB1
HIST1H3A
HIST1H3D
HIST1H3C
HIST1H3I
HIST1H3G
HIST1H3H
HIST1H3B
PAX8
ZBTB17
HPGD
WNT16
ARNT2
MLF1
KMT2A
MLLT1
AFF1
ASPSCR1
BAIAP3
KDM6A
UTY
ATF1
HIST1H3F
FLI1
SUPT3H
TCF3
PAX7
H3F3C
PBX3
HIST2H3D
BMP2K
WHSC1
ETV7
TLX3
ID2
FUT8
SIN3A
RUNX1T1
SIX1
NUPR1
TFE3
CCNT2
GOLPH3L
LMO2
SLC45A3
PRCC
TMPRSS2
H3F3A
H3F3B
NR4A3
FEV
ELK4
DOT1L
PBX1
LYL1
HIST1H3E
HIST2H3C
SMAD1
COMMD3-BMI1
CLDN18
CLDN14
MYH1
MYH3
MYH4
MYH6
MYH7
MYH10
MYH11
MYL2
MYL5
ASH1L
ZAK
IGSF5
MPDZ
CLDN22
ACTN3
EPB41L3
CLDN24
SHROOM3
JAM2
MYL7
SHROOM4
MYL9
F11R
CRB3
CLDN17
AMOTL1
CGN
EPB41
CLDN20
MYLPF
MYH15
MYL10
RAB3B
JAM3
MYH7B
EXOC3
YBX3
CLDN4
CLDN7
CLDN10
CLDN6
CLDN23
CLDN1
CLDN9
CLDN25
MYL12A
MPP5
SHROOM1
LLGL2
LLGL1
MYH14
CLDN16
PRKCQ
CLDN19
MYL12B
CLDN15
HCLS1
EPB41L1
EPB41L2
TJP3
BST1
NUDT12
NADSYN1
NAPRT
ENPP3
NT5C3A
NT5C2
NADK
NMRK1
NT5C1B-RDH14
NT5C3B
NMRK2
NT5C1B
NT5C
NT5M
A2M
AAAS
AADAC
AADAT
AAMP
AANAT
AATF
AAVS1
ABAT
ABCA1
ABCA12
ABCA2
ABCA3
ABCA4
ABCA7
ABCA8
ABCB1
ABCB4
ABCB5
ABCB7
ABCC1
ABCC2
ABCC4
ABCC8
ABCC9
ABCD3
ABCD4
ABCG1
ABCG2
ABCG4
ABCG5
ABCG8
ABI1
ABL1
ACACA
ACACB
ACAD8
ACAN
ACAT1
ACCN2
ACE
ACE2
ACE3
ACHE
ACLY
ACN9
ACO1
ACOT7
ACOX1
ACP2
ACPP
ACR
ACRBP
ACRV1
ACSS2
ACTB
ACTG1
ACTL6A
ACTN1
ACTN2
ACTN4
ACY1
ACY3
ADA
ADAM1
ADAM10
ADAM12
ADAM15
ADAM17
ADAM19
ADAM22
ADAM7
ADAM9
ADAMTS1
ADAMTS13
ADAMTS2
ADAMTS4
ADAMTS5
ADAP1
ADAP2
ADARB2
ADCY1
ADCY10
ADCY2
ADCY3
ADCY4
ADCY5
ADCY8
ADCYAP1
ADD1
ADD3
ADH1B
ADH7
ADI1
ADIPOQ
ADIPOR1
ADK
ADM
ADNP
ADORA1
ADORA2A
ADORA2B
ADORA3
ADRA1A
ADRA1B
ADRA1D
ADRA2A
ADRA2B
ADRA2C
ADRB1
ADRB2
ADRB3
ADRBK1
ADRBK2
ADRM1
ADSSL1
AEBP2
AEN
AES
AFM
AFMID
AFP
AGA
AGER
AGL
AGPAT1
AGPAT5
AGPS
AGRN
AGRP
AGT
AGTR1
AGTR2
AHCY
AHNAK
AHR
AHSG
AICDA
AIF1
AIFM1
AIM2
AK1
AK4
AKAP1
AKAP12
AKAP13
AKAP2
AKAP4
AKAP5
AKR1A1
AKR1B1
AKR1B10
AKR1C2
AKR1C3
AKR7A2
AKT1
AKT1S1
ALAD
ALAS1
ALAS2
ALB
ALCAM
ALDH18A1
ALDH1A1
ALDH1A2
ALDH2
ALDH3A2
ALDH5A1
ALDH9A1
ALDOA
ALDOC
ALG3
ALKBH1
ALOX12
ALOX15
ALOX5
ALOX5AP
ALPI
ALPK2
ALPL
ALPP
ALPPL2
AMACR
AMBP
AMBRA1
AMD1
AMELX
AMFR
AMH
AMIGO2
AMN1
AMPH
AMY1C
AMY2A
ANAPC5
ANG
ANGPT1
ANGPT2
ANGPT4
ANK1
ANK2
ANK3
ANKK1
ANKRD23
ANKS1B
ANLN
ANO3
ANP32A
ANP32B
ANPEP
ANXA1
ANXA2
ANXA4
ANXA5
ANXA6
ANXA7
AOC3
AOX1
AP1G1
AP1M2
AP2B1
AP2M1
AP4M1
APAF1
APBA1
APBA2
APBA3
APBB1
APBB1IP
APBB2
APBB3
APC
APCDD1
APCS
APEH
APEX1
APH1A
APH1B
APLP1
APLP2
APOA1
APOA2
APOA4
APOA5
APOB
APOBEC3A
APOBEC3D
APOC1
APOC2
APOC3
APOC4
APOD
APOE
APOF
APOH
APOL1
APOM
APP
APPBP2
APPL1
APTX
AQP1
AQP11
AQP2
AQP3
AQP4
AQP5
AQP7
AQP8
AQPEP
AR
ARC
AREGB
ARF1
ARF6
ARG1
ARG2
ARHGAP1
ARHGAP32
ARHGDIA
ARHGEF10
ARHGEF2
ARID1B
ARID4A
ARID5B
ARIH1
ARL16
ARL5B
ARMS2
ARNT
ARNTL
ARNTL2
ARPP19
ARPP21
ARR3
ARRB1
ARRB2
ARRDC3
ARSA
ARSB
ASAH1
ASAH2
ASCL1
ASGR1
ASIP
ASPDH
ASPH
ASPN
ASPRV1
ASS1
ATCAY
ATE1
ATF2
ATF3
ATF4
ATF6
ATG10
ATG12
ATG4C
ATG5
ATG7
ATIC
ATM
ATN1
ATOX1
ATP12A
ATP13A2
ATP1A3
ATP1B1
ATP2A1
ATP2A2
ATP2B2
ATP2B3
ATP2B4
ATP2C1
ATP5A1
ATP5B
ATP5C1
ATP5D
ATP5E
ATP5G1
ATP5G2
ATP5J
ATP6AP1
ATP6V0C
ATP6V0E2
ATP6V1A
ATP6V1B2
ATP6V1E1
ATP7A
ATP7B
ATP8A1
ATP8A2
ATP8B4
ATPAF2
ATPIF1
ATR
ATRN
ATRX
ATXN1
ATXN10
ATXN2
ATXN2L
ATXN3
ATXN7
ATXN8OS
AURKA
AURKB
AURKC
AVP
AVPR2
AXIN1
AXIN2
AXL
AZGP1
AZIN1
AZU1
B2M
B3GAT1
B3GNT3
B4GALNT1
BAAT
BACE1
BACE1-AS
BACE2
BAD
BAG1
BAG2
BAG3
BAIAP2
BAIAP2L1
BAK1
BANF1
BANK1
BANP
BAX
BBC3
BBS1
BCAN
BCHE
BCL10
BCL11B
BCL2
BCL2A1
BCL2L1
BCL2L11
BCL2L2PABPN1
BCL3
BCR
BCYRN1
BDKRB1
BDKRB2
BDNF
BDNF-AS1
BECN1
BEND3
BEST1
BFSP1
BGN
BHLHB9
BHLHE40
BID
BIK
BIN1
BIN2
BIRC2
BIRC3
BIRC5
BIRC6
BLM
BLMH
BLOC1S3
BLVRA
BLVRB
BLZF1
BMP2
BMP4
BMP6
BMP7
BMX
BNIP2
BNIP3
BNIPL
BPGM
BPTF
BRCA1
BRCA2
BRIX1
BSG
BTBD3
BTC
BTD
BTRC
C10orf112
C18orf10
C19orf12
C1orf130
C1orf49
C1orf56
C1orf74
C1orf9
C1QA
C1QB
C1QBP
C1R
C1S
C2
C20orf194
C20orf203
C21orf2
C2orf40
C3
C3AR1
C3orf18
C4B
C4orf49
C5
C5orf13
C5orf38
C6orf162
C6orf72
C8A
C9
C9orf141
C9orf72
CA1
CA14
CA2
CA3
CA4
CA5A
CA6
CA7
CABIN1
CACNA1A
CACNA1B
CACNA1C
CACNA1D
CACNA1G
CACNA1H
CACNA1S
CACNB4
CACNG2
CACYBP
CADM1
CADM3
CADPS2
CAGE1
CALB1
CALB2
CALCA
CALCOCO1
CALCOCO2
CALCR
CALCRL
CALD1
CALHM1
CALHM2
CALHM3
CALM3
CALML3
CALML5
CALR
CAMK1
CAMK1D
CAMK2A
CAMK2B
CAMK2D
CAMK2G
CAMK2N1
CAMK4
CAMKK1
CAMKK2
CAMKV
CAMP
CAND1
CANX
CAPN1
CAPN10
CAPN12
CAPN2
CAPN3
CAPN9
CAPNS1
CAPZA2
CARD8
CARM1
CARTPT
CASC3
CASK
CASP1
CASP12
CASP2
CASP3
CASP4
CASP5
CASP6
CASP7
CASP8
CASP8AP2
CASP9
CASR
CASS4
CAST
CASZ1
CAT
CAV1
CAV2
CAV3
CBFA2T2
CBL
CBLN1
CBS
CBX1
CBX6
CCBL1
CCBL2
CCDC109A
CCDC134
CCDC80
CCDC88C
CCK
CCKAR
CCKBR
CCL1
CCL11
CCL13
CCL15
CCL16
CCL17
CCL18
CCL2
CCL20
CCL21
CCL22
CCL26
CCL28
CCL3
CCL4L2
CCL5
CCL7
CCL8
CCNA2
CCNB1
CCNC
CCND1
CCND3
CCNE1
CCNG1
CCR1
CCR10
CCR2
CCR3
CCR5
CCR6
CCR7
CCRN4L
CCS
CCT4
CCT8L2
CD14
CD151
CD163
CD19
CD2
CD200
CD200R1
CD22
CD24
CD244
CD27
CD274
CD276
CD28
CD2AP
CD300E
CD320
CD33
CD34
CD36
CD38
CD3D
CD3E
CD3G
CD4
CD40
CD40LG
CD44
CD46
CD47
CD55
CD58
CD59
CD6
CD63
CD68
CD69
CD7
CD74
CD80
CD81
CD82
CD83
CD86
CD8A
CD9
CD93
CD99
CDA
CDC25A
CDC25B
CDC25C
CDC27
CDC37
CDC42
CDC42BPB
CDC42SE2
CDC45
CDC7
CDH1
CDH13
CDH17
CDH2
CDH23
CDH3
CDH4
CDH5
CDK1
CDK11A
CDK11B
CDK18
CDK19
CDK2
CDK3
CDK4
CDK5
CDK5R1
CDK5R2
CDK5RAP1
CDK6
CDK7
CDK8
CDK9
CDKL1
CDKN1A
CDKN1B
CDKN2A
CDKN2B
CDKN2B-AS1
CDKN2C
CDKN2D
CDR1
CDR2
CDSN
CDX2
CEACAM16
CEACAM5
CEBPA
CEBPB
CEBPD
CEL
CELF1
CELF2
CELP
CELSR2
CENPO
CENPV
CERCAM
CES1
CETP
CFB
CFD
CFH
CFHR1
CFI
CFL1
CFLAR
CFP
CFTR
CGB8
CH25H
CHAF1B
CHAT
CHD3
CHD4
CHDH
CHEK1
CHEK2
CHGA
CHGB
CHI3L1
CHI3L2
CHIA
CHIT1
CHL1
CHM
CHMP2B
CHMP5
CHMP6
CHN1
CHORDC1
CHP2
CHRDL1
CHRM1
CHRM2
CHRM3
CHRM4
CHRM5
CHRNA1
CHRNA2
CHRNA3
CHRNA4
CHRNA6
CHRNA7
CHRNB2
CHRNB3
CHRNB4
CHST2
CHST4
CHUK
CIB1
CIC
CIITA
CIRBP
CISD1
CISH
CIZ1
CKB
CKM
CKMT1B
CLASP2
CLASRP
CLCF1
CLCN3
CLCN7
CLDN11
CLDN2
CLDN3
CLDN5
CLDN8
CLEC16A
CLEC3B
CLEC4D
CLEC7A
CLIC1
CLIP1
CLK3
CLK4
CLN3
CLOCK
CLSTN1
CLSTN2
CLSTN3
CLTA
CLTB
CLTC
CLU
CLYBL
CMA1
CMPK1
CNBP
CNDP1
CNGA2
CNNM4
CNP
CNR1
CNR2
CNTF
CNTFR
CNTN1
CNTN2
CNTN4
CNTN5
CNTNAP1
CNTNAP2
COASY
COG1
COG2
COL18A1
COL1A1
COL1A2
COL25A1
COL2A1
COL4A3BP
COL6A1
COLEC12
COLQ
COMT
COPB1
COPE
COPS5
COQ10A
COQ3
COQ7
COQ9
CORO1A
CORT
COX10
COX15
COX4I1
COX6A1
COX6B1
COX6C
COX7A1
COX7B
COX8BP
CP
CPB1
CPE
CPEB1
CPEB4
CPLX1
CPLX2
CPM
CPN1
CPP
CPSF4
CPT2
CR1
CR2
CRABP1
CRADD
CRAT
CREB1
CREB3L1
CREBBP
CREG1
CREM
CRH
CRHBP
CRHR1
CRHR2
CRIM1
CRK
CRMP1
CROT
CRP
CRTC1
CRTC2
CRX
CRYAA
CRYAB
CRYL1
CRYZ
CS
CSDA
CSE1L
CSF1
CSF1R
CSF2
CSF2RA
CSF3
CSF3R
CSK
CSMD1
CSMD2
CSN1S1
CSN2
CSN3
CSNK1A1
CSNK1D
CSNK1E
CSNK2A1
CSNK2B
CSPG4
CST3
CST6
CST7
CST8
CSTA
CSTB
CSTF2T
CTBS
CTCF
CTF1
CTGF
CTH
CTIF
CTLA4
CTNNA1
CTNNA2
CTNNA3
CTNNB1
CTNND2
CTPS
CTRC
CTRL
CTSA
CTSB
CTSC
CTSD
CTSE
CTSG
CTSH
CTSK
CTSL1
CTSO
CTSS
CTSZ
CTTN
CTXN3
CUBN
CUL1
CUL2
CUL3
CUTA
CUX1
CX3CL1
CX3CR1
CXADR
CXCL1
CXCL10
CXCL11
CXCL12
CXCL2
CXCL9
CXCR1
CXCR2
CXCR3
CXCR4
CXXC1
CYB5A
CYB5R3
CYBA
CYBB
CYC1
CYCS
CYCSP39
CYFIP1
CYHR1
CYLD
CYP11A1
CYP11B1
CYP11B2
CYP17A1
CYP19A1
CYP1A1
CYP1A2
CYP1B1
CYP20A1
CYP21A2
CYP24A1
CYP26A1
CYP27A1
CYP27B1
CYP2A6
CYP2B6
CYP2C19
CYP2C8
CYP2C9
CYP2D6
CYP2D7P1
CYP2D8P1
CYP2E1
CYP3A4
CYP3A5
CYP46A1
CYP51A1
CYP7B1
CYR61
CYSLTR1
CYTH1
CYTIP
DAAM1
DAB2
DAD1
DAG1
DAGLB
DAO
DAOA
DAOA-AS1
DAP
DAPK1
DAPK3
DARC
DAXX
DBH
DBI
DBN1
DBNDD2
DBP
DCC
DCHS2
DCLK3
DCLRE1B
DCLRE1C
DCN
DCR
DCTN1
DCX
DDAH1
DDAH2
DDC
DDIT3
DDIT4
DDO
DDOST
DDR2
DDX3X
DDX41
DDX56
DDX58
DEF8
DEFA3
DEFB1
DEFB110
DEGS1
DENR
DEPTOR
DERL1
DES
[truncated: 3,610 more rows]
