# Supplementary material for: Analytical Strategy to Prioritize Alzheimer’s Disease Candidate Genes in Gene Regulatory Networks Using Public Expression Data
Source: J Alzheimers Dis. 2017 Aug 14;59(4):1237–54. doi: 10.3233/JAD-170011 (PMC5611835; doi:10.3233/JAD-170011)
Supplement: Supplementary File 2 [file jad-59-jad170011-s002.xls]

## Sheet: Genes
Dataset	IT1	IT2	IT3	IT4	IT5	IT6	IT7
GSE5281	478	1266	2631	2705	2787	2827	2834
GSE44768	286	813	1517	1730	1773	1806	1812
GSE44770	253	713	1316	1526	1570	1595	1600
GSE44771	261	764	1419	1632	1675	1705	1711

## Sheet: Edges
Dataset	IT1	IT2	IT3	IT4	IT5	IT6	IT7
GSE5281	3534	13103	26328	30654	31546	34044	38896
GSE44768	301	1435	1638	1744	1939	2055	2059
GSE44770	636	2394	3918	4547	4186	4146	4169
GSE44771	141	229	300	330	306	290	325
