# Supplementary material for: Analytical Strategy to Prioritize Alzheimer’s Disease Candidate Genes in Gene Regulatory Networks Using Public Expression Data
Source: J Alzheimers Dis. 2017 Aug 14;59(4):1237–54. doi: 10.3233/JAD-170011 (PMC5611835; doi:10.3233/JAD-170011)
Supplement: Supplementary File 3 [file jad-59-jad170011-s003.xls]

## Sheet: GSE5281
GSE5281	GSM119617.CEL.gz	control
	GSM119621.CEL.gz	control
	GSM119626.CEL.gz	control
	GSM119643.CEL.gz	control
	GSM119661.CEL.gz	control
	GSM119666.CEL.gz	control
	GSM119676.CEL.gz	control
	GSM238941.CEL.gz	diseased
	GSM238943.CEL.gz	diseased

## Sheet: GSE44768
GSE44768	5_CR	diseased
	31_CR	diseased
	41_CR	diseased
	80_CR	diseased
	93_CR	diseased
	122_CR	control
	182_CR	control
	196_CR	diseased
	198_CR	control
	223_CR	control
	225_CR	control
	230_CR	diseased

## Sheet: GSE44770
GSE44770	27_PFC	diseased
	35_PFC	diseased
	42_PFC	control
	67_PFC	diseased
	91_PFC	diseased
	100_PFC	control
	101_PFC	diseased
	112_PFC	diseased
	130_PFC	control
	149_PFC	diseased
	151_PFC	diseased
	153_PFC	diseased
	157_PFC	control
	163_PFC	control
	168_PFC	diseased
	172_PFC	control
	176_PFC	diseased
	178_PFC	diseased
	205_PFC	control
	210_PFC	control
	211_PFC	diseased
	214_PFC	diseased
	215_PFC	diseased
	216_PFC	control
	217_PFC	control
	218_PFC	control
	228_PFC	diseased

## Sheet: GSE44771
GSE44771	7_VC	control
	9_VC	control
	28_VC	control
	44_VC	diseased
	61_VC	diseased
	69_VC	control
	73_VC	control
	79_VC	control
	91_VC	diseased
	108_VC	control
	116_VC	diseased
	120_VC	diseased
	138_VC	diseased
	168_VC	diseased
	212_VC	control
	218_VC	control
	219_VC	diseased
	229_VC	diseased
	230_VC	diseased
