# Supplementary material for: Analytical Strategy to Prioritize Alzheimer’s Disease Candidate Genes in Gene Regulatory Networks Using Public Expression Data
Source: J Alzheimers Dis. 2017 Aug 14;59(4):1237–54. doi: 10.3233/JAD-170011 (PMC5611835; doi:10.3233/JAD-170011)
Supplement: Supplementary File 4 [file jad-59-jad170011-s004.xls]

## Sheet: Consensus
TermID		candidate	all	pval	padj
221	KEGG:path:hsa05200:Pathways in cancer - Homo sapiens (human)	119	398	2.19799e-107	6.26427e-105
233	KEGG:path:hsa04080:Neuroactive ligand-receptor interaction - Homo sapiens (human)	98	275	6.52883e-97	9.30358e-95
196	KEGG:path:hsa04010:MAPK signaling pathway - Homo sapiens (human)	82	257	1.77925e-76	1.69029e-74
75	KEGG:path:hsa04144:Endocytosis - Homo sapiens (human)	70	213	2.2209e-66	1.58239e-64
115	KEGG:path:hsa05016:Huntington,s disease - Homo sapiens (human)	66	193	5.99344e-64	3.41626e-62
108	KEGG:path:hsa05010:Alzheimer,s disease - Homo sapiens (human)	62	168	1.52101e-62	7.2248e-61
167	KEGG:path:hsa04024:cAMP signaling pathway - Homo sapiens (human)	65	200	2.52849e-61	1.02946e-59
163	KEGG:path:hsa04020:Calcium signaling pathway - Homo sapiens (human)	62	180	2.40016e-60	8.55056e-59
226	KEGG:path:hsa05012:Parkinson,s disease - Homo sapiens (human)	57	143	7.05707e-60	2.23474e-58
60	KEGG:path:hsa04932:Non-alcoholic fatty liver disease (NAFLD) - Homo sapiens (human)	56	151	1.01795e-56	2.90117e-55
26	KEGG:path:hsa04151:PI3K-Akt signaling pathway - Homo sapiens (human)	69	347	4.40889e-49	1.1423e-47
129	KEGG:path:hsa04261:Adrenergic signaling in cardiomyocytes - Homo sapiens (human)	50	149	3.42401e-48	8.13203e-47
242	KEGG:path:hsa04022:cGMP-PKG signaling pathway - Homo sapiens (human)	51	167	9.6351e-47	2.11231e-45
192	KEGG:path:hsa04014:Ras signaling pathway - Homo sapiens (human)	57	228	1.18447e-46	2.41124e-45
28	KEGG:path:hsa04921:Oxytocin signaling pathway - Homo sapiens (human)	49	159	3.58901e-45	6.81912e-44
178	KEGG:path:hsa00190:Oxidative phosphorylation - Homo sapiens (human)	46	133	3.95243e-45	7.04027e-44
48	KEGG:path:hsa04722:Neurotrophin signaling pathway - Homo sapiens (human)	44	120	1.55233e-44	2.60243e-43
102	KEGG:path:hsa04145:Phagosome - Homo sapiens (human)	48	155	2.18275e-44	3.45602e-43
105	KEGG:path:hsa04141:Protein processing in endoplasmic reticulum - Homo sapiens (human)	49	168	7.47774e-44	1.12166e-42
159	KEGG:path:hsa04390:Hippo signaling pathway - Homo sapiens (human)	46	153	6.4323e-42	9.16602e-41
216	KEGG:path:hsa05205:Proteoglycans in cancer - Homo sapiens (human)	51	204	7.48289e-42	9.75791e-41
130	KEGG:path:hsa04810:Regulation of actin cytoskeleton - Homo sapiens (human)	52	215	7.53242e-42	9.75791e-41
279	KEGG:path:hsa05168:Herpes simplex infection - Homo sapiens (human)	49	186	1.8368e-41	2.27603e-40
53	KEGG:path:hsa04728:Dopaminergic synapse - Homo sapiens (human)	43	131	3.95527e-41	4.69688e-40
238	KEGG:path:hsa05164:Influenza A - Homo sapiens (human)	46	177	1.0633e-38	1.21217e-37
191	KEGG:path:hsa04015:Rap1 signaling pathway - Homo sapiens (human)	49	211	1.40196e-38	1.53676e-37
186	KEGG:path:hsa05152:Tuberculosis - Homo sapiens (human)	46	179	1.86265e-38	1.96613e-37
148	KEGG:path:hsa04550:Signaling pathways regulating pluripotency of stem cells - Homo sapiens (human)	42	142	4.83109e-38	4.91736e-37
58	KEGG:path:hsa04724:Glutamatergic synapse - Homo sapiens (human)	38	116	1.87694e-36	1.84458e-35
206	KEGG:path:hsa04260:Cardiac muscle contraction - Homo sapiens (human)	33	78	3.27977e-36	3.11578e-35
122	KEGG:path:hsa04068:FoxO signaling pathway - Homo sapiens (human)	39	133	2.98823e-35	2.74724e-34
120	KEGG:path:hsa05166:HTLV-I infection - Homo sapiens (human)	50	261	5.19991e-35	4.63117e-34
154	KEGG:path:hsa04919:Thyroid hormone signaling pathway - Homo sapiens (human)	37	119	1.4371e-34	1.24113e-33
47	KEGG:path:hsa04723:Retrograde endocannabinoid signaling - Homo sapiens (human)	35	103	2.54604e-34	2.13418e-33
46	KEGG:path:hsa04720:Long-term potentiation - Homo sapiens (human)	30	67	5.74185e-34	4.67551e-33
213	KEGG:path:hsa05031:Amphetamine addiction - Homo sapiens (human)	30	68	1.00937e-33	7.99081e-33
225	KEGG:path:hsa05161:Hepatitis B - Homo sapiens (human)	39	146	1.66145e-33	1.27977e-32
255	KEGG:path:hsa05169:Epstein-Barr virus infection - Homo sapiens (human)	43	202	2.67274e-32	2.00455e-31
11	KEGG:path:hsa04750:Inflammatory mediator regulation of TRP channels - Homo sapiens (human)	33	99	4.0881e-32	2.98746e-31
123	KEGG:path:hsa04713:Circadian entrainment - Homo sapiens (human)	32	97	5.13653e-31	3.65978e-30
18	KEGG:path:hsa04510:Focal adhesion - Homo sapiens (human)	42	207	1.12847e-30	7.84425e-30
171	KEGG:path:hsa04915:Estrogen signaling pathway - Homo sapiens (human)	32	100	1.57116e-30	1.06614e-29
273	KEGG:path:hsa04910:Insulin signaling pathway - Homo sapiens (human)	35	141	5.37147e-29	3.56016e-28
246	KEGG:path:hsa04062:Chemokine signaling pathway - Homo sapiens (human)	39	189	7.20471e-29	4.66669e-28
107	KEGG:path:hsa04142:Lysosome - Homo sapiens (human)	33	122	9.47367e-29	5.99999e-28
251	KEGG:path:hsa04725:Cholinergic synapse - Homo sapiens (human)	32	113	1.27507e-28	7.89992e-28
230	KEGG:path:hsa05162:Measles - Homo sapiens (human)	34	134	1.4861e-28	9.01145e-28
29	KEGG:path:hsa04920:Adipocytokine signaling pathway - Homo sapiens (human)	27	70	1.54371e-28	9.16577e-28
25	KEGG:path:hsa04721:Synaptic vesicle cycle - Homo sapiens (human)	26	63	1.84069e-28	1.07061e-27
195	KEGG:path:hsa04972:Pancreatic secretion - Homo sapiens (human)	30	96	2.3562e-28	1.34303e-27
82	KEGG:path:hsa04310:Wnt signaling pathway - Homo sapiens (human)	34	139	5.66138e-28	3.16371e-27
249	KEGG:path:hsa05033:Nicotine addiction - Homo sapiens (human)	22	40	7.21671e-28	3.95531e-27
275	KEGG:path:hsa04916:Melanogenesis - Homo sapiens (human)	30	101	1.3114e-27	7.05186e-27
172	KEGG:path:hsa04270:Vascular smooth muscle contraction - Homo sapiens (human)	32	121	1.40887e-27	7.43572e-27
274	KEGG:path:hsa04911:Insulin secretion - Homo sapiens (human)	28	86	4.0128e-27	2.07936e-26
101	KEGG:path:hsa04012:ErbB signaling pathway - Homo sapiens (human)	28	87	5.81283e-27	2.95832e-26
51	KEGG:path:hsa04727:GABAergic synapse - Homo sapiens (human)	28	90	1.71179e-26	8.55893e-26
222	KEGG:path:hsa05203:Viral carcinogenesis - Homo sapiens (human)	38	206	2.80535e-26	1.37849e-25
91	KEGG:path:hsa04912:GnRH signaling pathway - Homo sapiens (human)	28	92	3.43009e-26	1.65691e-25
52	KEGG:path:hsa04726:Serotonergic synapse - Homo sapiens (human)	30	114	7.20545e-26	3.42259e-25
160	KEGG:path:hsa05142:Chagas disease (American trypanosomiasis) - Homo sapiens (human)	29	104	7.5219e-26	3.51433e-25
81	KEGG:path:hsa05222:Small cell lung cancer - Homo sapiens (human)	27	86	1.02325e-25	4.70366e-25
114	KEGG:path:hsa04540:Gap junction - Homo sapiens (human)	27	89	2.91291e-25	1.31774e-24
118	KEGG:path:hsa04668:TNF signaling pathway - Homo sapiens (human)	29	110	4.46151e-25	1.98677e-24
264	KEGG:path:hsa05032:Morphine addiction - Homo sapiens (human)	27	93	1.09902e-24	4.81877e-24
209	KEGG:path:hsa05100:Bacterial invasion of epithelial cells - Homo sapiens (human)	25	76	1.71856e-24	7.42107e-24
14	KEGG:path:hsa04611:Platelet activation - Homo sapiens (human)	30	131	6.23532e-24	2.65234e-23
68	KEGG:path:hsa05414:Dilated cardiomyopathy - Homo sapiens (human)	26	90	9.25746e-24	3.87997e-23
33	KEGG:path:hsa04666:Fc gamma R-mediated phagocytosis - Homo sapiens (human)	26	91	1.2732e-23	5.25889e-23
42	KEGG:path:hsa05211:Renal cell carcinoma - Homo sapiens (human)	23	66	2.61657e-23	1.06532e-22
248	KEGG:path:hsa04060:Cytokine-cytokine receptor interaction - Homo sapiens (human)	39	265	3.5438e-23	1.42251e-22
234	KEGG:path:hsa04380:Osteoclast differentiation - Homo sapiens (human)	29	131	9.875e-23	3.90885e-22
214	KEGG:path:hsa05130:Pathogenic Escherichia coli infection - Homo sapiens (human)	21	55	2.19235e-22	8.55919e-22
177	KEGG:path:hsa04961:Endocrine and other factor-regulated calcium reabsorption - Homo sapiens (human)	20	48	2.63193e-22	1.01365e-21
153	KEGG:path:hsa05214:Glioma - Homo sapiens (human)	22	65	4.96161e-22	1.88541e-21
117	KEGG:path:hsa04971:Gastric acid secretion - Homo sapiens (human)	23	75	7.61358e-22	2.85509e-21
38	KEGG:path:hsa05132:Salmonella infection - Homo sapiens (human)	24	86	1.22037e-21	4.51695e-21
79	KEGG:path:hsa04730:Long-term depression - Homo sapiens (human)	21	60	1.90331e-21	6.95441e-21
211	KEGG:path:hsa03320:PPAR signaling pathway - Homo sapiens (human)	22	69	2.24011e-21	8.08142e-21
193	KEGG:path:hsa04970:Salivary secretion - Homo sapiens (human)	24	90	4.02991e-21	1.43566e-20
55	KEGG:path:hsa05218:Melanoma - Homo sapiens (human)	22	71	4.56863e-21	1.60748e-20
152	KEGG:path:hsa05410:Hypertrophic cardiomyopathy (HCM) - Homo sapiens (human)	23	83	1.01834e-20	3.53934e-20
203	KEGG:path:hsa05145:Toxoplasmosis - Homo sapiens (human)	26	120	2.85338e-20	9.79775e-20
124	KEGG:path:hsa05146:Amoebiasis - Homo sapiens (human)	25	109	3.4264e-20	1.16253e-19
269	KEGG:path:hsa05034:Alcoholism - Homo sapiens (human)	30	180	1.02004e-19	3.42013e-19
69	KEGG:path:hsa04066:HIF-1 signaling pathway - Homo sapiens (human)	24	106	2.6798e-19	8.77864e-19
165	KEGG:path:hsa04620:Toll-like receptor signaling pathway - Homo sapiens (human)	24	106	2.6798e-19	8.77864e-19
74	KEGG:path:hsa05412:Arrhythmogenic right ventricular cardiomyopathy (ARVC) - Homo sapiens (human)	21	74	2.81734e-19	9.12433e-19
224	KEGG:path:hsa05160:Hepatitis C - Homo sapiens (human)	26	133	4.46374e-19	1.4294e-18
155	KEGG:path:hsa05215:Prostate cancer - Homo sapiens (human)	22	89	1.07489e-18	3.40382e-18
111	KEGG:path:hsa05014:Amyotrophic lateral sclerosis (ALS) - Homo sapiens (human)	18	51	1.18058e-18	3.69742e-18
66	KEGG:path:hsa04114:Oocyte meiosis - Homo sapiens (human)	24	113	1.32649e-18	4.10922e-18
70	KEGG:path:hsa05416:Viral myocarditis - Homo sapiens (human)	19	60	1.38616e-18	4.24792e-18
34	KEGG:path:hsa04350:TGF-beta signaling pathway - Homo sapiens (human)	21	80	1.68953e-18	5.12251e-18
212	KEGG:path:hsa05131:Shigellosis - Homo sapiens (human)	19	61	1.97798e-18	5.93395e-18
16	KEGG:path:hsa05220:Chronic myeloid leukemia - Homo sapiens (human)	20	73	4.34307e-18	1.28935e-17
198	KEGG:path:hsa04650:Natural killer cell mediated cytotoxicity - Homo sapiens (human)	25	134	6.96267e-18	2.04573e-17
223	KEGG:path:hsa05202:Transcriptional misregulation in cancer - Homo sapiens (human)	28	179	9.63099e-18	2.80085e-17
142	KEGG:path:hsa04152:AMPK signaling pathway - Homo sapiens (human)	24	124	1.30289e-17	3.75074e-17
270	KEGG:path:hsa05030:Cocaine addiction - Homo sapiens (human)	17	50	2.25595e-17	6.42945e-17
32	KEGG:path:hsa04664:Fc epsilon RI signaling pathway - Homo sapiens (human)	19	70	3.60678e-17	1.01775e-16
30	KEGG:path:hsa04660:T cell receptor signaling pathway - Homo sapiens (human)	22	104	3.94381e-17	1.10195e-16
244	KEGG:path:hsa04210:Apoptosis - Homo sapiens (human)	20	86	1.46887e-16	4.06434e-16
71	KEGG:path:hsa04630:Jak-STAT signaling pathway - Homo sapiens (human)	25	156	3.00969e-16	8.2477e-16
232	KEGG:path:hsa05323:Rheumatoid arthritis - Homo sapiens (human)	20	91	4.80258e-16	1.30356e-15
207	KEGG:path:hsa04070:Phosphatidylinositol signaling system - Homo sapiens (human)	19	81	7.08472e-16	1.90485e-15
98	KEGG:path:hsa04120:Ubiquitin mediated proteolysis - Homo sapiens (human)	23	137	1.62393e-15	4.32543e-15
80	KEGG:path:hsa04530:Tight junction - Homo sapiens (human)	23	138	1.91447e-15	5.05208e-15
166	KEGG:path:hsa04621:NOD-like receptor signaling pathway - Homo sapiens (human)	16	57	6.2356e-15	1.63041e-14
54	KEGG:path:hsa04520:Adherens junction - Homo sapiens (human)	17	73	2.702e-14	7.00064e-14
37	KEGG:path:hsa05133:Pertussis - Homo sapiens (human)	17	75	4.3793e-14	1.12441e-13
43	KEGG:path:hsa05134:Legionellosis - Homo sapiens (human)	15	55	7.05162e-14	1.7785e-13
150	KEGG:path:hsa05217:Basal cell carcinoma - Homo sapiens (human)	15	55	7.05162e-14	1.7785e-13
278	KEGG:path:hsa04670:Leukocyte transendothelial migration - Homo sapiens (human)	20	118	9.3157e-14	2.32893e-13
61	KEGG:path:hsa05219:Bladder cancer - Homo sapiens (human)	13	38	1.21458e-13	3.01005e-13
135	KEGG:path:hsa05120:Epithelial cell signaling in Helicobacter pylori infection - Homo sapiens (human)	16	68	1.30489e-13	3.20598e-13
76	KEGG:path:hsa04918:Thyroid hormone synthesis - Homo sapiens (human)	16	72	3.40745e-13	8.22987e-13
218	KEGG:path:hsa04917:Prolactin signaling pathway - Homo sapiens (human)	16	72	3.40745e-13	8.22987e-13
116	KEGG:path:hsa05143:African trypanosomiasis - Homo sapiens (human)	12	34	6.98153e-13	1.67205e-12
284	KEGG:path:hsa04914:Progesterone-mediated oocyte maturation - Homo sapiens (human)	17	89	8.74584e-13	2.07714e-12
85	KEGG:path:hsa05320:Autoimmune thyroid disease - Homo sapiens (human)	14	54	1.0391e-12	2.44746e-12
260	KEGG:path:hsa05212:Pancreatic cancer - Homo sapiens (human)	15	66	1.31204e-12	3.06501e-12
100	KEGG:path:hsa04940:Type I diabetes mellitus - Homo sapiens (human)	13	45	1.45014e-12	3.36008e-12
84	KEGG:path:hsa05221:Acute myeloid leukemia - Homo sapiens (human)	14	57	2.33819e-12	5.37406e-12
65	KEGG:path:hsa04110:Cell cycle - Homo sapiens (human)	19	124	2.5085e-12	5.71939e-12
56	KEGG:path:hsa05330:Allograft rejection - Homo sapiens (human)	12	39	4.56707e-12	1.03303e-11
50	KEGG:path:hsa05231:Choline metabolism in cancer - Homo sapiens (human)	17	100	6.32538e-12	1.41947e-11
262	KEGG:path:hsa05210:Colorectal cancer - Homo sapiens (human)	14	62	8.09925e-12	1.80335e-11
258	KEGG:path:hsa05110:Vibrio cholerae infection - Homo sapiens (human)	13	54	1.88294e-11	4.15998e-11
220	KEGG:path:hsa05206:MicroRNAs in cancer - Homo sapiens (human)	27	297	2.36659e-11	5.1883e-11
49	KEGG:path:hsa05230:Central carbon metabolism in cancer - Homo sapiens (human)	14	67	2.49844e-11	5.43554e-11
13	KEGG:path:hsa05223:Non-small cell lung cancer - Homo sapiens (human)	13	56	3.10173e-11	6.69692e-11
59	KEGG:path:hsa04930:Type II diabetes mellitus - Homo sapiens (human)	12	48	6.965e-11	1.4925e-10
170	KEGG:path:hsa04370:VEGF signaling pathway - Homo sapiens (human)	13	61	9.88157e-11	2.10168e-10
245	KEGG:path:hsa04064:NF-kappa B signaling pathway - Homo sapiens (human)	15	91	1.73227e-10	3.65701e-10
261	KEGG:path:hsa05213:Endometrial cancer - Homo sapiens (human)	12	52	1.92564e-10	4.03534e-10
57	KEGG:path:hsa05332:Graft-versus-host disease - Homo sapiens (human)	11	43	3.32116e-10	6.90899e-10
21	KEGG:path:hsa04150:mTOR signaling pathway - Homo sapiens (human)	12	60	1.13741e-09	2.34901e-09
199	KEGG:path:hsa05140:Leishmaniasis - Homo sapiens (human)	13	74	1.25734e-09	2.578e-09
45	KEGG:path:hsa00562:Inositol phosphate metabolism - Homo sapiens (human)	12	61	1.39177e-09	2.83324e-09
256	KEGG:path:hsa05216:Thyroid cancer - Homo sapiens (human)	9	29	2.0552e-09	4.15414e-09
86	KEGG:path:hsa05321:Inflammatory bowel disease (IBD) - Homo sapiens (human)	12	67	4.32047e-09	8.67136e-09
134	KEGG:path:hsa04115:p53 signaling pathway - Homo sapiens (human)	12	68	5.15668e-09	1.02773e-08
110	KEGG:path:hsa04973:Carbohydrate digestion and absorption - Homo sapiens (human)	10	45	9.43122e-09	1.85372e-08
112	KEGG:path:hsa04962:Vasopressin-regulated water reabsorption - Homo sapiens (human)	10	45	9.43122e-09	1.85372e-08
266	KEGG:path:hsa04622:RIG-I-like receptor signaling pathway - Homo sapiens (human)	11	70	7.86806e-08	1.53589e-07
17	KEGG:path:hsa04512:ECM-receptor interaction - Homo sapiens (human)	12	87	9.05707e-08	1.75596e-07
31	KEGG:path:hsa04662:B cell receptor signaling pathway - Homo sapiens (human)	11	72	1.06201e-07	2.04508e-07
15	KEGG:path:hsa04514:Cell adhesion molecules (CAMs) - Homo sapiens (human)	15	145	1.17333e-07	2.2443e-07
5	KEGG:path:hsa04612:Antigen processing and presentation - Homo sapiens (human)	11	79	2.81752e-07	5.3533e-07
202	KEGG:path:hsa05144:Malaria - Homo sapiens (human)	9	49	3.00965e-07	5.68046e-07
285	KEGG:path:hsa04340:Hedgehog signaling pathway - Homo sapiens (human)	9	51	4.30935e-07	8.08003e-07
185	KEGG:path:hsa00591:Linoleic acid metabolism - Homo sapiens (human)	7	29	8.95556e-07	1.65736e-06
263	KEGG:path:hsa04744:Phototransduction - Homo sapiens (human)	7	29	8.95556e-07	1.65736e-06
189	KEGG:path:hsa04974:Protein digestion and absorption - Homo sapiens (human)	11	89	9.59926e-07	1.76503e-06
133	KEGG:path:hsa04623:Cytosolic DNA-sensing pathway - Homo sapiens (human)	9	64	3.13572e-06	5.72872e-06
9	KEGG:path:hsa05020:Prion diseases - Homo sapiens (human)	7	36	4.27061e-06	7.75238e-06
139	KEGG:path:hsa04360:Axon guidance - Homo sapiens (human)	12	127	5.52819e-06	9.97173e-06
183	KEGG:path:hsa00592:alpha-Linolenic acid metabolism - Homo sapiens (human)	6	25	5.73872e-06	1.02864e-05
239	KEGG:path:hsa04640:Hematopoietic cell lineage - Homo sapiens (human)	10	87	5.80191e-06	1.03347e-05
181	KEGG:path:hsa04960:Aldosterone-regulated sodium reabsorption - Homo sapiens (human)	7	39	7.49171e-06	1.32617e-05
188	KEGG:path:hsa04966:Collecting duct acid secretion - Homo sapiens (human)	6	27	9.28849e-06	1.63409e-05
190	KEGG:path:hsa04975:Fat digestion and absorption - Homo sapiens (human)	7	41	1.0598e-05	1.85303e-05
184	KEGG:path:hsa00590:Arachidonic acid metabolism - Homo sapiens (human)	8	62	2.11986e-05	3.6839e-05
253	KEGG:path:hsa04330:Notch signaling pathway - Homo sapiens (human)	7	48	3.09583e-05	5.34734e-05
201	KEGG:path:hsa04978:Mineral absorption - Homo sapiens (human)	7	51	4.63541e-05	7.95839e-05
168	KEGG:path:hsa04964:Proximal tubule bicarbonate reclamation - Homo sapiens (human)	5	23	5.96091e-05	0.000101728
92	KEGG:path:hsa04976:Bile secretion - Homo sapiens (human)	8	72	6.36063e-05	0.000107904
162	KEGG:path:hsa05150:Staphylococcus aureus infection - Homo sapiens (human)	7	57	9.5997e-05	0.000161888
23	KEGG:path:hsa00565:Ether lipid metabolism - Homo sapiens (human)	6	45	0.000191584	0.000321184
72	KEGG:path:hsa04614:Renin-angiotensin system - Homo sapiens (human)	4	17	0.000245022	0.000408371
140	KEGG:path:hsa00510:N-Glycan biosynthesis - Homo sapiens (human)	6	49	0.000308592	0.00051133
272	KEGG:path:hsa04913:Ovarian steroidogenesis - Homo sapiens (human)	6	51	0.000384966	0.000634193
106	KEGG:path:hsa04140:Regulation of autophagy - Homo sapiens (human)	5	39	0.000795222	0.00130252
83	KEGG:path:hsa05322:Systemic lupus erythematosus - Homo sapiens (human)	9	136	0.00114832	0.00187012
7	KEGG:path:hsa04320:Dorso-ventral axis formation - Homo sapiens (human)	4	27	0.00155585	0.00251942
40	KEGG:path:hsa00010:Glycolysis / Gluconeogenesis - Homo sapiens (human)	6	67	0.00165471	0.00265106
200	KEGG:path:hsa00061:Fatty acid biosynthesis - Homo sapiens (human)	3	13	0.00165575	0.00265106
126	KEGG:path:hsa03015:mRNA surveillance pathway - Homo sapiens (human)	7	91	0.00169457	0.00269807
228	KEGG:path:hsa00600:Sphingolipid metabolism - Homo sapiens (human)	5	47	0.00187211	0.00296417
24	KEGG:path:hsa00564:Glycerophospholipid metabolism - Homo sapiens (human)	7	93	0.00192056	0.00302409
276	KEGG:path:hsa04672:Intestinal immune network for IgA production - Homo sapiens (human)	5	49	0.00225657	0.00353364
146	KEGG:path:hsa04710:Circadian rhythm - Homo sapiens (human)	4	30	0.00232341	0.00361842
119	KEGG:path:hsa05310:Asthma - Homo sapiens (human)	4	32	0.00295942	0.00458389
131	KEGG:path:hsa04130:SNARE interactions in vesicular transport - Homo sapiens (human)	4	34	0.00370502	0.00570773
1	KEGG:path:hsa00250:Alanine, aspartate and glutamate metabolism - Homo sapiens (human)	4	35	0.00412153	0.00631524
20	KEGG:path:hsa00620:Pyruvate metabolism - Homo sapiens (human)	4	40	0.00668086	0.0101821
3	KEGG:path:hsa04610:Complement and coagulation cascades - Homo sapiens (human)	5	69	0.00978665	0.0148361
204	KEGG:path:hsa00430:Taurine and hypotaurine metabolism - Homo sapiens (human)	2	10	0.0144352	0.0217674
4	KEGG:path:hsa00020:Citrate cycle (TCA cycle) - Homo sapiens (human)	3	30	0.0185461	0.0276736
236	KEGG:path:hsa00052:Galactose metabolism - Homo sapiens (human)	3	30	0.0185461	0.0276736
210	KEGG:path:hsa00230:Purine metabolism - Homo sapiens (human)	8	176	0.0189796	0.0281729
35	KEGG:path:hsa00330:Arginine and proline metabolism - Homo sapiens (human)	4	61	0.0280437	0.0414117
127	KEGG:path:hsa03013:RNA transport - Homo sapiens (human)	7	165	0.0374966	0.0550852
231	KEGG:path:hsa00910:Nitrogen metabolism - Homo sapiens (human)	2	17	0.0400018	0.0584642
280	KEGG:path:hsa00531:Glycosaminoglycan degradation - Homo sapiens (human)	2	19	0.0490744	0.0713582
149	KEGG:path:hsa02010:ABC transporters - Homo sapiens (human)	3	44	0.0499306	0.0718699
161	KEGG:path:hsa00071:Fatty acid degradation - Homo sapiens (human)	3	44	0.0499306	0.0718699
157	KEGG:path:hsa03022:Basal transcription factors - Homo sapiens (human)	3	45	0.0527744	0.0755814
145	KEGG:path:hsa03420:Nucleotide excision repair - Homo sapiens (human)	3	47	0.0586899	0.0833836
88	KEGG:path:hsa01040:Biosynthesis of unsaturated fatty acids - Homo sapiens (human)	2	21	0.0588074	0.0833836
104	KEGG:path:hsa04146:Peroxisome - Homo sapiens (human)	4	81	0.0670033	0.0945344
77	KEGG:path:hsa00471:D-Glutamine and D-glutamate metabolism - Homo sapiens (human)	1	4	0.0732676	0.102863
95	KEGG:path:hsa04977:Vitamin digestion and absorption - Homo sapiens (human)	2	24	0.0745109	0.104096
257	KEGG:path:hsa04742:Taste transduction - Homo sapiens (human)	3	53	0.0781846	0.108696
62	KEGG:path:hsa00650:Butanoate metabolism - Homo sapiens (human)	2	26	0.0856325	0.118472
259	KEGG:path:hsa04740:Olfactory transduction - Homo sapiens (human)	12	408	0.0877947	0.120877
67	KEGG:path:hsa00410:beta-Alanine metabolism - Homo sapiens (human)	2	30	0.109205	0.149632
176	KEGG:path:hsa00982:Drug metabolism - cytochrome P450 - Homo sapiens (human)	3	68	0.136902	0.186684
268	KEGG:path:hsa00920:Sulfur metabolism - Homo sapiens (human)	1	10	0.173238	0.235108
217	KEGG:path:hsa05204:Chemical carcinogenesis - Homo sapiens (human)	3	80	0.191704	0.258937
219	KEGG:path:hsa03040:Spliceosome - Homo sapiens (human)	4	130	0.230397	0.309732
227	KEGG:path:hsa00603:Glycosphingolipid biosynthesis - globo series - Homo sapiens (human)	1	14	0.233825	0.312864
87	KEGG:path:hsa00480:Glutathione metabolism - Homo sapiens (human)	2	51	0.24972	0.332571
205	KEGG:path:hsa00120:Primary bile acid biosynthesis - Homo sapiens (human)	1	17	0.276336	0.366306
22	KEGG:path:hsa00561:Glycerolipid metabolism - Homo sapiens (human)	2	55	0.277721	0.366437
103	KEGG:path:hsa00500:Starch and sucrose metabolism - Homo sapiens (human)	2	56	0.284716	0.373936
73	KEGG:path:hsa00360:Phenylalanine metabolism - Homo sapiens (human)	1	18	0.289977	0.377367
93	KEGG:path:hsa00511:Other glycan degradation - Homo sapiens (human)	1	18	0.289977	0.377367
187	KEGG:path:hsa00900:Terpenoid backbone biosynthesis - Homo sapiens (human)	1	21	0.329376	0.426691
19	KEGG:path:hsa03060:Protein export - Homo sapiens (human)	1	23	0.354421	0.45296
141	KEGG:path:hsa00340:Histidine metabolism - Homo sapiens (human)	1	23	0.354421	0.45296
169	KEGG:path:hsa03430:Mismatch repair - Homo sapiens (human)	1	23	0.354421	0.45296
136	KEGG:path:hsa04950:Maturity onset diabetes of the young - Homo sapiens (human)	1	25	0.378532	0.479474
267	KEGG:path:hsa00630:Glyoxylate and dicarboxylate metabolism - Homo sapiens (human)	1	25	0.378532	0.479474
174	KEGG:path:hsa00980:Metabolism of xenobiotics by cytochrome P450 - Homo sapiens (human)	2	74	0.407602	0.514012
90	KEGG:path:hsa00760:Nicotinate and nicotinamide metabolism - Homo sapiens (human)	1	28	0.413022	0.516278
97	KEGG:path:hsa00640:Propanoate metabolism - Homo sapiens (human)	1	28	0.413022	0.516278
158	KEGG:path:hsa03020:RNA polymerase - Homo sapiens (human)	1	32	0.456053	0.567577
89	KEGG:path:hsa03008:Ribosome biogenesis in eukaryotes - Homo sapiens (human)	2	84	0.471442	0.584179
241	KEGG:path:hsa00350:Tyrosine metabolism - Homo sapiens (human)	1	35	0.486245	0.599913
6	KEGG:path:hsa05340:Primary immunodeficiency - Homo sapiens (human)	1	36	0.495933	0.609228
137	KEGG:path:hsa00270:Cysteine and methionine metabolism - Homo sapiens (human)	1	38	0.514764	0.629646
8	KEGG:path:hsa00380:Tryptophan metabolism - Homo sapiens (human)	1	40	0.532892	0.646273
173	KEGG:path:hsa00260:Glycine, serine and threonine metabolism - Homo sapiens (human)	1	40	0.532892	0.646273
39	KEGG:path:hsa00240:Pyrimidine metabolism - Homo sapiens (human)	2	105	0.590963	0.713663
64	KEGG:path:hsa00140:Steroid hormone biosynthesis - Homo sapiens (human)	1	57	0.662063	0.796152
121	KEGG:path:hsa03018:RNA degradation - Homo sapiens (human)	1	77	0.769124	0.921009
2	KEGG:path:hsa00790:Folate biosynthesis - Homo sapiens (human)	0	14	1	1
10	KEGG:path:hsa03460:Fanconi anemia pathway - Homo sapiens (human)	0	53	1	1
12	KEGG:path:hsa00604:Glycosphingolipid biosynthesis - ganglio series - Homo sapiens (human)	0	15	1	1
27	KEGG:path:hsa00830:Retinol metabolism - Homo sapiens (human)	0	64	1	1
36	KEGG:path:hsa00130:Ubiquinone and other terpenoid-quinone biosynthesis - Homo sapiens (human)	0	10	1	1
41	KEGG:path:hsa00051:Fructose and mannose metabolism - Homo sapiens (human)	0	33	1	1
44	KEGG:path:hsa00563:Glycosylphosphatidylinositol(GPI)-anchor biosynthesis - Homo sapiens (human)	0	25	1	1
63	KEGG:path:hsa00300:Lysine biosynthesis - Homo sapiens (human)	0	2	1	1
78	KEGG:path:hsa00472:D-Arginine and D-ornithine metabolism - Homo sapiens (human)	0	1	1	1
94	KEGG:path:hsa00310:Lysine degradation - Homo sapiens (human)	0	51	1	1
96	KEGG:path:hsa04122:Sulfur relay system - Homo sapiens (human)	0	10	1	1
99	KEGG:path:hsa00400:Phenylalanine, tyrosine and tryptophan biosynthesis - Homo sapiens (human)	0	5	1	1
109	KEGG:path:hsa03410:Base excision repair - Homo sapiens (human)	0	33	1	1
113	KEGG:path:hsa00460:Cyanoamino acid metabolism - Homo sapiens (human)	0	7	1	1
125	KEGG:path:hsa00770:Pantothenate and CoA biosynthesis - Homo sapiens (human)	0	17	1	1
128	KEGG:path:hsa03010:Ribosome - Homo sapiens (human)	0	135	1	1
132	KEGG:path:hsa00670:One carbon pool by folate - Homo sapiens (human)	0	20	1	1
138	KEGG:path:hsa00512:Mucin type O-Glycan biosynthesis - Homo sapiens (human)	0	31	1	1
143	KEGG:path:hsa00100:Steroid biosynthesis - Homo sapiens (human)	0	20	1	1
144	KEGG:path:hsa00514:Other types of O-glycan biosynthesis - Homo sapiens (human)	0	31	1	1
147	KEGG:path:hsa00450:Selenocompound metabolism - Homo sapiens (human)	0	17	1	1
151	KEGG:path:hsa00970:Aminoacyl-tRNA biosynthesis - Homo sapiens (human)	0	66	1	1
156	KEGG:path:hsa00740:Riboflavin metabolism - Homo sapiens (human)	0	12	1	1
164	KEGG:path:hsa00072:Synthesis and degradation of ketone bodies - Homo sapiens (human)	0	9	1	1
175	KEGG:path:hsa00983:Drug metabolism - other enzymes - Homo sapiens (human)	0	46	1	1
179	KEGG:path:hsa00750:Vitamin B6 metabolism - Homo sapiens (human)	0	6	1	1
180	KEGG:path:hsa00860:Porphyrin and chlorophyll metabolism - Homo sapiens (human)	0	41	1	1
182	KEGG:path:hsa03030:DNA replication - Homo sapiens (human)	0	36	1	1
194	KEGG:path:hsa00290:Valine, leucine and isoleucine biosynthesis - Homo sapiens (human)	0	4	1	1
197	KEGG:path:hsa00062:Fatty acid elongation - Homo sapiens (human)	0	23	1	1
208	KEGG:path:hsa00232:Caffeine metabolism - Homo sapiens (human)	0	5	1	1
215	KEGG:path:hsa03440:Homologous recombination - Homo sapiens (human)	0	28	1	1
229	KEGG:path:hsa00601:Glycosphingolipid biosynthesis - lacto and neolacto series - Homo sapiens (human)	0	26	1	1
235	KEGG:path:hsa00053:Ascorbate and aldarate metabolism - Homo sapiens (human)	0	27	1	1
237	KEGG:path:hsa00280:Valine, leucine and isoleucine degradation - Homo sapiens (human)	0	46	1	1
240	KEGG:path:hsa00524:Butirosin and neomycin biosynthesis - Homo sapiens (human)	0	5	1	1
243	KEGG:path:hsa00520:Amino sugar and nucleotide sugar metabolism - Homo sapiens (human)	0	46	1	1
247	KEGG:path:hsa00030:Pentose phosphate pathway - Homo sapiens (human)	0	28	1	1
250	KEGG:path:hsa00780:Biotin metabolism - Homo sapiens (human)	0	3	1	1
252	KEGG:path:hsa00785:Lipoic acid metabolism - Homo sapiens (human)	0	3	1	1
254	KEGG:path:hsa03450:Non-homologous end-joining - Homo sapiens (human)	0	13	1	1
265	KEGG:path:hsa03050:Proteasome - Homo sapiens (human)	0	44	1	1
271	KEGG:path:hsa00040:Pentose and glucuronate interconversions - Homo sapiens (human)	0	36	1	1
277	KEGG:path:hsa00730:Thiamine metabolism - Homo sapiens (human)	0	4	1	1
281	KEGG:path:hsa00532:Glycosaminoglycan biosynthesis - chondroitin sulfate / dermatan sulfate - Homo sapiens (human)	0	20	1	1
282	KEGG:path:hsa00533:Glycosaminoglycan biosynthesis - keratan sulfate - Homo sapiens (human)	0	15	1	1
283	KEGG:path:hsa00534:Glycosaminoglycan biosynthesis - heparan sulfate / heparin - Homo sapiens (human)	0	24	1	1

## Sheet: GSE5281
TermID		candidate	all	pval	padj
108	KEGG:path:hsa05010:Alzheimer,s disease - Homo sapiens (human)	51	168	5.46958e-57	1.55883e-54
115	KEGG:path:hsa05016:Huntington,s disease - Homo sapiens (human)	51	193	1.67574e-53	2.38793e-51
233	KEGG:path:hsa04080:Neuroactive ligand-receptor interaction - Homo sapiens (human)	57	275	3.66049e-53	3.47747e-51
221	KEGG:path:hsa05200:Pathways in cancer - Homo sapiens (human)	64	398	2.85763e-52	2.03606e-50
196	KEGG:path:hsa04010:MAPK signaling pathway - Homo sapiens (human)	54	257	9.78566e-51	5.57783e-49
226	KEGG:path:hsa05012:Parkinson,s disease - Homo sapiens (human)	43	143	5.67121e-48	2.69383e-46
167	KEGG:path:hsa04024:cAMP signaling pathway - Homo sapiens (human)	47	200	1.00851e-46	4.10609e-45
75	KEGG:path:hsa04144:Endocytosis - Homo sapiens (human)	47	213	2.50058e-45	8.9083e-44
60	KEGG:path:hsa04932:Non-alcoholic fatty liver disease (NAFLD) - Homo sapiens (human)	41	151	1.00781e-43	3.1914e-42
163	KEGG:path:hsa04020:Calcium signaling pathway - Homo sapiens (human)	43	180	3.69896e-43	1.0542e-41
178	KEGG:path:hsa00190:Oxidative phosphorylation - Homo sapiens (human)	38	133	1.50614e-41	3.90227e-40
129	KEGG:path:hsa04261:Adrenergic signaling in cardiomyocytes - Homo sapiens (human)	37	149	5.77596e-38	1.37179e-36
28	KEGG:path:hsa04921:Oxytocin signaling pathway - Homo sapiens (human)	37	159	8.01862e-37	1.75793e-35
58	KEGG:path:hsa04724:Glutamatergic synapse - Homo sapiens (human)	32	116	1.28469e-34	2.61525e-33
130	KEGG:path:hsa04810:Regulation of actin cytoskeleton - Homo sapiens (human)	39	215	2.89195e-34	5.49471e-33
242	KEGG:path:hsa04022:cGMP-PKG signaling pathway - Homo sapiens (human)	35	167	3.51725e-33	6.26509e-32
26	KEGG:path:hsa04151:PI3K-Akt signaling pathway - Homo sapiens (human)	45	347	9.90163e-33	1.65998e-31
53	KEGG:path:hsa04728:Dopaminergic synapse - Homo sapiens (human)	31	131	2.74281e-31	4.34278e-30
216	KEGG:path:hsa05205:Proteoglycans in cancer - Homo sapiens (human)	35	204	5.43969e-30	8.15954e-29
192	KEGG:path:hsa04014:Ras signaling pathway - Homo sapiens (human)	36	228	1.7457e-29	2.48763e-28
206	KEGG:path:hsa04260:Cardiac muscle contraction - Homo sapiens (human)	25	78	3.5195e-29	4.77646e-28
102	KEGG:path:hsa04145:Phagosome - Homo sapiens (human)	31	155	7.40001e-29	9.58637e-28
47	KEGG:path:hsa04723:Retrograde endocannabinoid signaling - Homo sapiens (human)	27	103	9.83262e-29	1.21839e-27
123	KEGG:path:hsa04713:Circadian entrainment - Homo sapiens (human)	26	97	5.35935e-28	6.36423e-27
159	KEGG:path:hsa04390:Hippo signaling pathway - Homo sapiens (human)	30	153	1.07661e-27	1.22733e-26
191	KEGG:path:hsa04015:Rap1 signaling pathway - Homo sapiens (human)	33	211	5.46713e-27	5.99281e-26
51	KEGG:path:hsa04727:GABAergic synapse - Homo sapiens (human)	24	90	6.9591e-26	7.34571e-25
122	KEGG:path:hsa04068:FoxO signaling pathway - Homo sapiens (human)	27	133	1.75131e-25	1.76534e-24
154	KEGG:path:hsa04919:Thyroid hormone signaling pathway - Homo sapiens (human)	26	119	1.79631e-25	1.76534e-24
148	KEGG:path:hsa04550:Signaling pathways regulating pluripotency of stem cells - Homo sapiens (human)	27	142	1.1275e-24	1.07113e-23
46	KEGG:path:hsa04720:Long-term potentiation - Homo sapiens (human)	21	67	1.74882e-24	1.60778e-23
264	KEGG:path:hsa05032:Morphine addiction - Homo sapiens (human)	23	93	4.99565e-24	4.44925e-23
105	KEGG:path:hsa04141:Protein processing in endoplasmic reticulum - Homo sapiens (human)	28	168	7.02313e-24	6.06543e-23
251	KEGG:path:hsa04725:Cholinergic synapse - Homo sapiens (human)	24	113	2.68127e-23	2.24753e-22
171	KEGG:path:hsa04915:Estrogen signaling pathway - Homo sapiens (human)	23	100	3.08081e-23	2.50866e-22
213	KEGG:path:hsa05031:Amphetamine addiction - Homo sapiens (human)	20	68	9.51506e-23	7.53275e-22
48	KEGG:path:hsa04722:Neurotrophin signaling pathway - Homo sapiens (human)	24	120	1.23979e-22	9.5447e-22
279	KEGG:path:hsa05168:Herpes simplex infection - Homo sapiens (human)	28	186	1.27263e-22	9.5447e-22
225	KEGG:path:hsa05161:Hepatitis B - Homo sapiens (human)	25	146	9.18415e-22	6.71149e-21
114	KEGG:path:hsa04540:Gap junction - Homo sapiens (human)	21	89	1.38166e-21	9.84434e-21
177	KEGG:path:hsa04961:Endocrine and other factor-regulated calcium reabsorption - Homo sapiens (human)	17	48	3.9711e-21	2.7604e-20
249	KEGG:path:hsa05033:Nicotine addiction - Homo sapiens (human)	16	40	5.53512e-21	3.75597e-20
195	KEGG:path:hsa04972:Pancreatic secretion - Homo sapiens (human)	21	96	7.68729e-21	5.09506e-20
120	KEGG:path:hsa05166:HTLV-I infection - Homo sapiens (human)	30	261	1.12114e-20	7.26194e-20
255	KEGG:path:hsa05169:Epstein-Barr virus infection - Homo sapiens (human)	27	202	1.81103e-20	1.14699e-19
222	KEGG:path:hsa05203:Viral carcinogenesis - Homo sapiens (human)	27	206	3.05467e-20	1.89257e-19
209	KEGG:path:hsa05100:Bacterial invasion of epithelial cells - Homo sapiens (human)	19	76	3.5239e-20	2.13683e-19
246	KEGG:path:hsa04062:Chemokine signaling pathway - Homo sapiens (human)	26	189	4.41477e-20	2.62127e-19
33	KEGG:path:hsa04666:Fc gamma R-mediated phagocytosis - Homo sapiens (human)	20	91	5.8926e-20	3.37309e-19
214	KEGG:path:hsa05130:Pathogenic Escherichia coli infection - Homo sapiens (human)	17	55	5.91769e-20	3.37309e-19
238	KEGG:path:hsa05164:Influenza A - Homo sapiens (human)	25	177	1.20499e-19	6.73378e-19
52	KEGG:path:hsa04726:Serotonergic synapse - Homo sapiens (human)	21	114	3.47508e-19	1.90461e-18
14	KEGG:path:hsa04611:Platelet activation - Homo sapiens (human)	22	131	4.0217e-19	2.16261e-18
18	KEGG:path:hsa04510:Focal adhesion - Homo sapiens (human)	26	207	4.54951e-19	2.40113e-18
101	KEGG:path:hsa04012:ErbB signaling pathway - Homo sapiens (human)	19	87	5.7106e-19	2.95913e-18
117	KEGG:path:hsa04971:Gastric acid secretion - Homo sapiens (human)	18	75	7.71444e-19	3.9261e-18
160	KEGG:path:hsa05142:Chagas disease (American trypanosomiasis) - Homo sapiens (human)	20	104	9.99717e-19	4.99859e-18
193	KEGG:path:hsa04970:Salivary secretion - Homo sapiens (human)	19	90	1.13607e-18	5.58241e-18
273	KEGG:path:hsa04910:Insulin signaling pathway - Homo sapiens (human)	22	141	2.09273e-18	1.0109e-17
118	KEGG:path:hsa04668:TNF signaling pathway - Homo sapiens (human)	20	110	3.22145e-18	1.53019e-17
29	KEGG:path:hsa04920:Adipocytokine signaling pathway - Homo sapiens (human)	17	70	5.80368e-18	2.71155e-17
11	KEGG:path:hsa04750:Inflammatory mediator regulation of TRP channels - Homo sapiens (human)	19	99	7.68864e-18	3.5343e-17
274	KEGG:path:hsa04911:Insulin secretion - Homo sapiens (human)	18	86	1.09224e-17	4.94108e-17
172	KEGG:path:hsa04270:Vascular smooth muscle contraction - Homo sapiens (human)	20	121	2.29546e-17	1.0222e-16
91	KEGG:path:hsa04912:GnRH signaling pathway - Homo sapiens (human)	18	92	3.93866e-17	1.72695e-16
42	KEGG:path:hsa05211:Renal cell carcinoma - Homo sapiens (human)	16	66	5.68233e-17	2.45373e-16
275	KEGG:path:hsa04916:Melanogenesis - Homo sapiens (human)	18	101	2.26908e-16	9.65204e-16
79	KEGG:path:hsa04730:Long-term depression - Homo sapiens (human)	15	60	3.25034e-16	1.36227e-15
68	KEGG:path:hsa05414:Dilated cardiomyopathy - Homo sapiens (human)	17	90	5.53996e-16	2.28824e-15
25	KEGG:path:hsa04721:Synaptic vesicle cycle - Homo sapiens (human)	15	63	7.22437e-16	2.94135e-15
111	KEGG:path:hsa05014:Amyotrophic lateral sclerosis (ALS) - Homo sapiens (human)	14	51	7.49127e-16	3.00706e-15
186	KEGG:path:hsa05152:Tuberculosis - Homo sapiens (human)	21	179	4.68569e-15	1.85475e-14
55	KEGG:path:hsa05218:Melanoma - Homo sapiens (human)	15	71	4.96235e-15	1.93736e-14
142	KEGG:path:hsa04152:AMPK signaling pathway - Homo sapiens (human)	18	124	9.71855e-15	3.74296e-14
66	KEGG:path:hsa04114:Oocyte meiosis - Homo sapiens (human)	17	113	2.92155e-14	1.11019e-13
34	KEGG:path:hsa04350:TGF-beta signaling pathway - Homo sapiens (human)	15	80	3.26605e-14	1.22477e-13
230	KEGG:path:hsa05162:Measles - Homo sapiens (human)	18	134	3.89687e-14	1.44235e-13
32	KEGG:path:hsa04664:Fc epsilon RI signaling pathway - Homo sapiens (human)	14	70	9.12397e-14	3.33376e-13
38	KEGG:path:hsa05132:Salmonella infection - Homo sapiens (human)	15	86	1.00483e-13	3.57969e-13
81	KEGG:path:hsa05222:Small cell lung cancer - Homo sapiens (human)	15	86	1.00483e-13	3.57969e-13
69	KEGG:path:hsa04066:HIF-1 signaling pathway - Homo sapiens (human)	16	106	1.58785e-13	5.58689e-13
155	KEGG:path:hsa05215:Prostate cancer - Homo sapiens (human)	15	89	1.70416e-13	5.92301e-13
124	KEGG:path:hsa05146:Amoebiasis - Homo sapiens (human)	16	109	2.48667e-13	8.53857e-13
234	KEGG:path:hsa04380:Osteoclast differentiation - Homo sapiens (human)	17	131	3.55739e-13	1.20697e-12
270	KEGG:path:hsa05030:Cocaine addiction - Homo sapiens (human)	12	50	5.24163e-13	1.75749e-12
269	KEGG:path:hsa05034:Alcoholism - Homo sapiens (human)	19	180	6.4628e-13	2.14174e-12
153	KEGG:path:hsa05214:Glioma - Homo sapiens (human)	13	65	7.0337e-13	2.30414e-12
207	KEGG:path:hsa04070:Phosphatidylinositol signaling system - Homo sapiens (human)	14	81	7.64557e-13	2.47612e-12
82	KEGG:path:hsa04310:Wnt signaling pathway - Homo sapiens (human)	17	139	9.53577e-13	3.05359e-12
152	KEGG:path:hsa05410:Hypertrophic cardiomyopathy (HCM) - Homo sapiens (human)	14	83	1.08538e-12	3.43704e-12
244	KEGG:path:hsa04210:Apoptosis - Homo sapiens (human)	14	86	1.80322e-12	5.64744e-12
76	KEGG:path:hsa04918:Thyroid hormone synthesis - Homo sapiens (human)	13	72	2.8172e-12	8.72718e-12
16	KEGG:path:hsa05220:Chronic myeloid leukemia - Homo sapiens (human)	13	73	3.39097e-12	1.02811e-11
54	KEGG:path:hsa04520:Adherens junction - Homo sapiens (human)	13	73	3.39097e-12	1.02811e-11
100	KEGG:path:hsa04940:Type I diabetes mellitus - Homo sapiens (human)	11	45	3.96061e-12	1.18818e-11
74	KEGG:path:hsa05412:Arrhythmogenic right ventricular cardiomyopathy (ARVC) - Homo sapiens (human)	13	74	4.06969e-12	1.20819e-11
70	KEGG:path:hsa05416:Viral myocarditis - Homo sapiens (human)	12	60	5.42892e-12	1.59509e-11
224	KEGG:path:hsa05160:Hepatitis C - Homo sapiens (human)	16	133	5.75536e-12	1.67375e-11
212	KEGG:path:hsa05131:Shigellosis - Homo sapiens (human)	12	61	6.68655e-12	1.92492e-11
50	KEGG:path:hsa05231:Choline metabolism in cancer - Homo sapiens (human)	14	100	1.50986e-11	4.3031e-11
30	KEGG:path:hsa04660:T cell receptor signaling pathway - Homo sapiens (human)	14	104	2.60245e-11	7.34356e-11
165	KEGG:path:hsa04620:Toll-like receptor signaling pathway - Homo sapiens (human)	14	106	3.38606e-11	9.46105e-11
43	KEGG:path:hsa05134:Legionellosis - Homo sapiens (human)	11	55	4.19744e-11	1.16143e-10
198	KEGG:path:hsa04650:Natural killer cell mediated cytotoxicity - Homo sapiens (human)	15	134	7.50802e-11	2.05749e-10
170	KEGG:path:hsa04370:VEGF signaling pathway - Homo sapiens (human)	11	61	1.376e-10	3.73486e-10
203	KEGG:path:hsa05145:Toxoplasmosis - Homo sapiens (human)	14	120	1.8442e-10	4.95847e-10
211	KEGG:path:hsa03320:PPAR signaling pathway - Homo sapiens (human)	11	69	5.51301e-10	1.46842e-09
220	KEGG:path:hsa05206:MicroRNAs in cancer - Homo sapiens (human)	20	297	5.83263e-10	1.53917e-09
80	KEGG:path:hsa04530:Tight junction - Homo sapiens (human)	14	138	1.19589e-09	3.12686e-09
37	KEGG:path:hsa05133:Pertussis - Homo sapiens (human)	11	75	1.38918e-09	3.59924e-09
57	KEGG:path:hsa05332:Graft-versus-host disease - Homo sapiens (human)	9	43	1.64332e-09	4.21934e-09
110	KEGG:path:hsa04973:Carbohydrate digestion and absorption - Homo sapiens (human)	9	45	2.52883e-09	6.43497e-09
107	KEGG:path:hsa04142:Lysosome - Homo sapiens (human)	13	122	2.55194e-09	6.43632e-09
61	KEGG:path:hsa05219:Bladder cancer - Homo sapiens (human)	8	38	1.28174e-08	3.20435e-08
218	KEGG:path:hsa04917:Prolactin signaling pathway - Homo sapiens (human)	10	72	1.34612e-08	3.33603e-08
258	KEGG:path:hsa05110:Vibrio cholerae infection - Homo sapiens (human)	9	54	1.38111e-08	3.39326e-08
56	KEGG:path:hsa05330:Allograft rejection - Homo sapiens (human)	8	39	1.59589e-08	3.88744e-08
278	KEGG:path:hsa04670:Leukocyte transendothelial migration - Homo sapiens (human)	12	118	1.78154e-08	4.30286e-08
13	KEGG:path:hsa05223:Non-small cell lung cancer - Homo sapiens (human)	9	56	1.9268e-08	4.6146e-08
166	KEGG:path:hsa04621:NOD-like receptor signaling pathway - Homo sapiens (human)	9	57	2.26426e-08	5.37762e-08
112	KEGG:path:hsa04962:Vasopressin-regulated water reabsorption - Homo sapiens (human)	8	45	5.25452e-08	1.23763e-07
59	KEGG:path:hsa04930:Type II diabetes mellitus - Homo sapiens (human)	8	48	8.91738e-08	2.08316e-07
49	KEGG:path:hsa05230:Central carbon metabolism in cancer - Homo sapiens (human)	9	67	9.69301e-08	2.24594e-07
284	KEGG:path:hsa04914:Progesterone-mediated oocyte maturation - Homo sapiens (human)	10	89	1.06715e-07	2.45273e-07
135	KEGG:path:hsa05120:Epithelial cell signaling in Helicobacter pylori infection - Homo sapiens (human)	9	68	1.10555e-07	2.52065e-07
232	KEGG:path:hsa05323:Rheumatoid arthritis - Homo sapiens (human)	10	91	1.32065e-07	2.96367e-07
245	KEGG:path:hsa04064:NF-kappa B signaling pathway - Homo sapiens (human)	10	91	1.32065e-07	2.96367e-07
261	KEGG:path:hsa05213:Endometrial cancer - Homo sapiens (human)	8	52	1.70628e-07	3.79915e-07
31	KEGG:path:hsa04662:B cell receptor signaling pathway - Homo sapiens (human)	9	72	1.83127e-07	4.04582e-07
9	KEGG:path:hsa05020:Prion diseases - Homo sapiens (human)	7	36	1.90498e-07	4.1763e-07
85	KEGG:path:hsa05320:Autoimmune thyroid disease - Homo sapiens (human)	8	54	2.31083e-07	5.02738e-07
223	KEGG:path:hsa05202:Transcriptional misregulation in cancer - Homo sapiens (human)	13	179	2.5129e-07	5.42557e-07
65	KEGG:path:hsa04110:Cell cycle - Homo sapiens (human)	11	124	2.85212e-07	6.11168e-07
181	KEGG:path:hsa04960:Aldosterone-regulated sodium reabsorption - Homo sapiens (human)	7	39	3.40417e-07	7.24022e-07
84	KEGG:path:hsa05221:Acute myeloid leukemia - Homo sapiens (human)	8	57	3.55787e-07	7.51105e-07
5	KEGG:path:hsa04612:Antigen processing and presentation - Homo sapiens (human)	9	79	4.11605e-07	8.62555e-07
21	KEGG:path:hsa04150:mTOR signaling pathway - Homo sapiens (human)	8	60	5.34088e-07	1.11106e-06
45	KEGG:path:hsa00562:Inositol phosphate metabolism - Homo sapiens (human)	8	61	6.08387e-07	1.25645e-06
98	KEGG:path:hsa04120:Ubiquitin mediated proteolysis - Homo sapiens (human)	11	137	7.78075e-07	1.59533e-06
17	KEGG:path:hsa04512:ECM-receptor interaction - Homo sapiens (human)	9	87	9.4364e-07	1.92098e-06
260	KEGG:path:hsa05212:Pancreatic cancer - Homo sapiens (human)	8	66	1.12688e-06	2.27773e-06
92	KEGG:path:hsa04976:Bile secretion - Homo sapiens (human)	8	72	2.20729e-06	4.43013e-06
116	KEGG:path:hsa05143:African trypanosomiasis - Homo sapiens (human)	6	34	2.67037e-06	5.32207e-06
199	KEGG:path:hsa05140:Leishmaniasis - Homo sapiens (human)	8	74	2.72268e-06	5.38865e-06
139	KEGG:path:hsa04360:Axon guidance - Homo sapiens (human)	10	127	2.94308e-06	5.78467e-06
15	KEGG:path:hsa04514:Cell adhesion molecules (CAMs) - Homo sapiens (human)	10	145	9.60486e-06	1.87492e-05
71	KEGG:path:hsa04630:Jak-STAT signaling pathway - Homo sapiens (human)	10	156	1.81944e-05	3.52748e-05
248	KEGG:path:hsa04060:Cytokine-cytokine receptor interaction - Homo sapiens (human)	13	265	1.90949e-05	3.67706e-05
189	KEGG:path:hsa04974:Protein digestion and absorption - Homo sapiens (human)	7	89	9.17541e-05	0.000175406
262	KEGG:path:hsa05210:Colorectal cancer - Homo sapiens (human)	6	62	9.23187e-05	0.000175406
168	KEGG:path:hsa04964:Proximal tubule bicarbonate reclamation - Homo sapiens (human)	4	23	0.000142141	0.000268279
134	KEGG:path:hsa04115:p53 signaling pathway - Homo sapiens (human)	6	68	0.000154856	0.000290356
188	KEGG:path:hsa04966:Collecting duct acid secretion - Homo sapiens (human)	4	27	0.000271379	0.00050551
202	KEGG:path:hsa05144:Malaria - Homo sapiens (human)	5	49	0.00027929	0.000516868
272	KEGG:path:hsa04913:Ovarian steroidogenesis - Homo sapiens (human)	5	51	0.00033746	0.000620492
256	KEGG:path:hsa05216:Thyroid cancer - Homo sapiens (human)	4	29	0.000360475	0.000654365
263	KEGG:path:hsa04744:Phototransduction - Homo sapiens (human)	4	29	0.000360475	0.000654365
150	KEGG:path:hsa05217:Basal cell carcinoma - Homo sapiens (human)	5	55	0.000480798	0.000867262
1	KEGG:path:hsa00250:Alanine, aspartate and glutamate metabolism - Homo sapiens (human)	4	35	0.000751475	0.00134698
72	KEGG:path:hsa04614:Renin-angiotensin system - Homo sapiens (human)	3	17	0.00098249	0.00175006
86	KEGG:path:hsa05321:Inflammatory bowel disease (IBD) - Homo sapiens (human)	5	67	0.00118894	0.00210464
266	KEGG:path:hsa04622:RIG-I-like receptor signaling pathway - Homo sapiens (human)	5	70	0.00144759	0.00254669
253	KEGG:path:hsa04330:Notch signaling pathway - Homo sapiens (human)	4	48	0.00247523	0.00432785
201	KEGG:path:hsa04978:Mineral absorption - Homo sapiens (human)	4	51	0.00309195	0.00534063
285	KEGG:path:hsa04340:Hedgehog signaling pathway - Homo sapiens (human)	4	51	0.00309195	0.00534063
7	KEGG:path:hsa04320:Dorso-ventral axis formation - Homo sapiens (human)	3	27	0.00387223	0.0066481
126	KEGG:path:hsa03015:mRNA surveillance pathway - Homo sapiens (human)	5	91	0.00454819	0.00776188
146	KEGG:path:hsa04710:Circadian rhythm - Homo sapiens (human)	3	30	0.00523614	0.00888273
204	KEGG:path:hsa00430:Taurine and hypotaurine metabolism - Homo sapiens (human)	2	10	0.00587462	0.0099069
40	KEGG:path:hsa00010:Glycolysis / Gluconeogenesis - Homo sapiens (human)	4	67	0.0081838	0.0137199
106	KEGG:path:hsa04140:Regulation of autophagy - Homo sapiens (human)	3	39	0.0109008	0.0181681
190	KEGG:path:hsa04975:Fat digestion and absorption - Homo sapiens (human)	3	41	0.012497	0.0207073
231	KEGG:path:hsa00910:Nitrogen metabolism - Homo sapiens (human)	2	17	0.0168128	0.0276973
210	KEGG:path:hsa00230:Purine metabolism - Homo sapiens (human)	6	176	0.0185909	0.0304506
239	KEGG:path:hsa04640:Hematopoietic cell lineage - Homo sapiens (human)	4	87	0.0197963	0.0322396
140	KEGG:path:hsa00510:N-Glycan biosynthesis - Homo sapiens (human)	3	49	0.0201595	0.0326446
162	KEGG:path:hsa05150:Staphylococcus aureus infection - Homo sapiens (human)	3	57	0.0298931	0.048133
183	KEGG:path:hsa00592:alpha-Linolenic acid metabolism - Homo sapiens (human)	2	25	0.0348641	0.0558218
184	KEGG:path:hsa00590:Arachidonic acid metabolism - Homo sapiens (human)	3	62	0.0370233	0.0589476
62	KEGG:path:hsa00650:Butanoate metabolism - Homo sapiens (human)	2	26	0.0374801	0.0593436
133	KEGG:path:hsa04623:Cytosolic DNA-sensing pathway - Homo sapiens (human)	3	64	0.0400972	0.0631365
185	KEGG:path:hsa00591:Linoleic acid metabolism - Homo sapiens (human)	2	29	0.0457557	0.0716504
77	KEGG:path:hsa00471:D-Glutamine and D-glutamate metabolism - Homo sapiens (human)	1	4	0.0463734	0.0722208
3	KEGG:path:hsa04610:Complement and coagulation cascades - Homo sapiens (human)	3	69	0.0483257	0.0741457
4	KEGG:path:hsa00020:Citrate cycle (TCA cycle) - Homo sapiens (human)	2	30	0.04865	0.0741457
67	KEGG:path:hsa00410:beta-Alanine metabolism - Homo sapiens (human)	2	30	0.04865	0.0741457
236	KEGG:path:hsa00052:Galactose metabolism - Homo sapiens (human)	2	30	0.04865	0.0741457
119	KEGG:path:hsa05310:Asthma - Homo sapiens (human)	2	32	0.0546303	0.0828172
83	KEGG:path:hsa05322:Systemic lupus erythematosus - Homo sapiens (human)	4	136	0.0780548	0.117702
161	KEGG:path:hsa00071:Fatty acid degradation - Homo sapiens (human)	2	44	0.0951235	0.142685
23	KEGG:path:hsa00565:Ether lipid metabolism - Homo sapiens (human)	2	45	0.0988004	0.147425
145	KEGG:path:hsa03420:Nucleotide excision repair - Homo sapiens (human)	2	47	0.106271	0.156928
228	KEGG:path:hsa00600:Sphingolipid metabolism - Homo sapiens (human)	2	47	0.106271	0.156928
87	KEGG:path:hsa00480:Glutathione metabolism - Homo sapiens (human)	2	51	0.121638	0.178695
257	KEGG:path:hsa04742:Taste transduction - Homo sapiens (human)	2	53	0.129513	0.189289
127	KEGG:path:hsa03013:RNA transport - Homo sapiens (human)	4	165	0.132022	0.19197
103	KEGG:path:hsa00500:Starch and sucrose metabolism - Homo sapiens (human)	2	56	0.141538	0.204763
200	KEGG:path:hsa00061:Fatty acid biosynthesis - Homo sapiens (human)	1	13	0.143015	0.205855
35	KEGG:path:hsa00330:Arginine and proline metabolism - Homo sapiens (human)	2	61	0.162065	0.232103
205	KEGG:path:hsa00120:Primary bile acid biosynthesis - Homo sapiens (human)	1	17	0.182767	0.260443
219	KEGG:path:hsa03040:Spliceosome - Homo sapiens (human)	3	130	0.198868	0.281977
259	KEGG:path:hsa04740:Olfactory transduction - Homo sapiens (human)	7	408	0.209507	0.295592
88	KEGG:path:hsa01040:Biosynthesis of unsaturated fatty acids - Homo sapiens (human)	1	21	0.220678	0.3083
187	KEGG:path:hsa00900:Terpenoid backbone biosynthesis - Homo sapiens (human)	1	21	0.220678	0.3083
104	KEGG:path:hsa04146:Peroxisome - Homo sapiens (human)	2	81	0.247874	0.343044
95	KEGG:path:hsa04977:Vitamin digestion and absorption - Homo sapiens (human)	1	24	0.247954	0.343044
267	KEGG:path:hsa00630:Glyoxylate and dicarboxylate metabolism - Homo sapiens (human)	1	25	0.256833	0.353611
90	KEGG:path:hsa00760:Nicotinate and nicotinamide metabolism - Homo sapiens (human)	1	28	0.282847	0.387554
24	KEGG:path:hsa00564:Glycerophospholipid metabolism - Homo sapiens (human)	2	93	0.300265	0.409452
158	KEGG:path:hsa03020:RNA polymerase - Homo sapiens (human)	1	32	0.316123	0.429024
131	KEGG:path:hsa04130:SNARE interactions in vesicular transport - Homo sapiens (human)	1	34	0.332178	0.448677
137	KEGG:path:hsa00270:Cysteine and methionine metabolism - Homo sapiens (human)	1	38	0.363169	0.488222
20	KEGG:path:hsa00620:Pyruvate metabolism - Homo sapiens (human)	1	40	0.378122	0.505938
149	KEGG:path:hsa02010:ABC transporters - Homo sapiens (human)	1	44	0.406984	0.542011
276	KEGG:path:hsa04672:Intestinal immune network for IgA production - Homo sapiens (human)	1	49	0.441189	0.584832
22	KEGG:path:hsa00561:Glycerolipid metabolism - Homo sapiens (human)	1	55	0.479645	0.632864
176	KEGG:path:hsa00982:Drug metabolism - cytochrome P450 - Homo sapiens (human)	1	68	0.554143	0.727792
174	KEGG:path:hsa00980:Metabolism of xenobiotics by cytochrome P450 - Homo sapiens (human)	1	74	0.584838	0.764581
121	KEGG:path:hsa03018:RNA degradation - Homo sapiens (human)	1	77	0.599384	0.780021
217	KEGG:path:hsa05204:Chemical carcinogenesis - Homo sapiens (human)	1	80	0.613422	0.794661
89	KEGG:path:hsa03008:Ribosome biogenesis in eukaryotes - Homo sapiens (human)	1	84	0.631379	0.814222
39	KEGG:path:hsa00240:Pyrimidine metabolism - Homo sapiens (human)	1	105	0.712853	0.915149
2	KEGG:path:hsa00790:Folate biosynthesis - Homo sapiens (human)	0	14	1	1
6	KEGG:path:hsa05340:Primary immunodeficiency - Homo sapiens (human)	0	36	1	1
8	KEGG:path:hsa00380:Tryptophan metabolism - Homo sapiens (human)	0	40	1	1
10	KEGG:path:hsa03460:Fanconi anemia pathway - Homo sapiens (human)	0	53	1	1
12	KEGG:path:hsa00604:Glycosphingolipid biosynthesis - ganglio series - Homo sapiens (human)	0	15	1	1
19	KEGG:path:hsa03060:Protein export - Homo sapiens (human)	0	23	1	1
27	KEGG:path:hsa00830:Retinol metabolism - Homo sapiens (human)	0	64	1	1
36	KEGG:path:hsa00130:Ubiquinone and other terpenoid-quinone biosynthesis - Homo sapiens (human)	0	10	1	1
41	KEGG:path:hsa00051:Fructose and mannose metabolism - Homo sapiens (human)	0	33	1	1
44	KEGG:path:hsa00563:Glycosylphosphatidylinositol(GPI)-anchor biosynthesis - Homo sapiens (human)	0	25	1	1
63	KEGG:path:hsa00300:Lysine biosynthesis - Homo sapiens (human)	0	2	1	1
64	KEGG:path:hsa00140:Steroid hormone biosynthesis - Homo sapiens (human)	0	57	1	1
73	KEGG:path:hsa00360:Phenylalanine metabolism - Homo sapiens (human)	0	18	1	1
78	KEGG:path:hsa00472:D-Arginine and D-ornithine metabolism - Homo sapiens (human)	0	1	1	1
93	KEGG:path:hsa00511:Other glycan degradation - Homo sapiens (human)	0	18	1	1
94	KEGG:path:hsa00310:Lysine degradation - Homo sapiens (human)	0	51	1	1
96	KEGG:path:hsa04122:Sulfur relay system - Homo sapiens (human)	0	10	1	1
97	KEGG:path:hsa00640:Propanoate metabolism - Homo sapiens (human)	0	28	1	1
99	KEGG:path:hsa00400:Phenylalanine, tyrosine and tryptophan biosynthesis - Homo sapiens (human)	0	5	1	1
109	KEGG:path:hsa03410:Base excision repair - Homo sapiens (human)	0	33	1	1
113	KEGG:path:hsa00460:Cyanoamino acid metabolism - Homo sapiens (human)	0	7	1	1
125	KEGG:path:hsa00770:Pantothenate and CoA biosynthesis - Homo sapiens (human)	0	17	1	1
128	KEGG:path:hsa03010:Ribosome - Homo sapiens (human)	0	135	1	1
132	KEGG:path:hsa00670:One carbon pool by folate - Homo sapiens (human)	0	20	1	1
136	KEGG:path:hsa04950:Maturity onset diabetes of the young - Homo sapiens (human)	0	25	1	1
138	KEGG:path:hsa00512:Mucin type O-Glycan biosynthesis - Homo sapiens (human)	0	31	1	1
141	KEGG:path:hsa00340:Histidine metabolism - Homo sapiens (human)	0	23	1	1
143	KEGG:path:hsa00100:Steroid biosynthesis - Homo sapiens (human)	0	20	1	1
144	KEGG:path:hsa00514:Other types of O-glycan biosynthesis - Homo sapiens (human)	0	31	1	1
147	KEGG:path:hsa00450:Selenocompound metabolism - Homo sapiens (human)	0	17	1	1
151	KEGG:path:hsa00970:Aminoacyl-tRNA biosynthesis - Homo sapiens (human)	0	66	1	1
156	KEGG:path:hsa00740:Riboflavin metabolism - Homo sapiens (human)	0	12	1	1
157	KEGG:path:hsa03022:Basal transcription factors - Homo sapiens (human)	0	45	1	1
164	KEGG:path:hsa00072:Synthesis and degradation of ketone bodies - Homo sapiens (human)	0	9	1	1
169	KEGG:path:hsa03430:Mismatch repair - Homo sapiens (human)	0	23	1	1
173	KEGG:path:hsa00260:Glycine, serine and threonine metabolism - Homo sapiens (human)	0	40	1	1
175	KEGG:path:hsa00983:Drug metabolism - other enzymes - Homo sapiens (human)	0	46	1	1
179	KEGG:path:hsa00750:Vitamin B6 metabolism - Homo sapiens (human)	0	6	1	1
180	KEGG:path:hsa00860:Porphyrin and chlorophyll metabolism - Homo sapiens (human)	0	41	1	1
182	KEGG:path:hsa03030:DNA replication - Homo sapiens (human)	0	36	1	1
194	KEGG:path:hsa00290:Valine, leucine and isoleucine biosynthesis - Homo sapiens (human)	0	4	1	1
197	KEGG:path:hsa00062:Fatty acid elongation - Homo sapiens (human)	0	23	1	1
208	KEGG:path:hsa00232:Caffeine metabolism - Homo sapiens (human)	0	5	1	1
215	KEGG:path:hsa03440:Homologous recombination - Homo sapiens (human)	0	28	1	1
227	KEGG:path:hsa00603:Glycosphingolipid biosynthesis - globo series - Homo sapiens (human)	0	14	1	1
229	KEGG:path:hsa00601:Glycosphingolipid biosynthesis - lacto and neolacto series - Homo sapiens (human)	0	26	1	1
235	KEGG:path:hsa00053:Ascorbate and aldarate metabolism - Homo sapiens (human)	0	27	1	1
237	KEGG:path:hsa00280:Valine, leucine and isoleucine degradation - Homo sapiens (human)	0	46	1	1
240	KEGG:path:hsa00524:Butirosin and neomycin biosynthesis - Homo sapiens (human)	0	5	1	1
241	KEGG:path:hsa00350:Tyrosine metabolism - Homo sapiens (human)	0	35	1	1
243	KEGG:path:hsa00520:Amino sugar and nucleotide sugar metabolism - Homo sapiens (human)	0	46	1	1
247	KEGG:path:hsa00030:Pentose phosphate pathway - Homo sapiens (human)	0	28	1	1
250	KEGG:path:hsa00780:Biotin metabolism - Homo sapiens (human)	0	3	1	1
252	KEGG:path:hsa00785:Lipoic acid metabolism - Homo sapiens (human)	0	3	1	1
254	KEGG:path:hsa03450:Non-homologous end-joining - Homo sapiens (human)	0	13	1	1
265	KEGG:path:hsa03050:Proteasome - Homo sapiens (human)	0	44	1	1
268	KEGG:path:hsa00920:Sulfur metabolism - Homo sapiens (human)	0	10	1	1
271	KEGG:path:hsa00040:Pentose and glucuronate interconversions - Homo sapiens (human)	0	36	1	1
277	KEGG:path:hsa00730:Thiamine metabolism - Homo sapiens (human)	0	4	1	1
280	KEGG:path:hsa00531:Glycosaminoglycan degradation - Homo sapiens (human)	0	19	1	1
281	KEGG:path:hsa00532:Glycosaminoglycan biosynthesis - chondroitin sulfate / dermatan sulfate - Homo sapiens (human)	0	20	1	1
282	KEGG:path:hsa00533:Glycosaminoglycan biosynthesis - keratan sulfate - Homo sapiens (human)	0	15	1	1
283	KEGG:path:hsa00534:Glycosaminoglycan biosynthesis - heparan sulfate / heparin - Homo sapiens (human)	0	24	1	1

## Sheet: GSE44768
TermID		candidate	all	pval	padj
221	KEGG:path:hsa05200:Pathways in cancer - Homo sapiens (human)	27	398	6.31694e-28	1.80033e-25
233	KEGG:path:hsa04080:Neuroactive ligand-receptor interaction - Homo sapiens (human)	24	275	1.56745e-27	2.23361e-25
167	KEGG:path:hsa04024:cAMP signaling pathway - Homo sapiens (human)	13	200	1.00453e-13	9.54305e-12
163	KEGG:path:hsa04020:Calcium signaling pathway - Homo sapiens (human)	12	180	6.81668e-13	4.85689e-11
242	KEGG:path:hsa04022:cGMP-PKG signaling pathway - Homo sapiens (human)	11	167	7.28513e-12	4.15252e-10
192	KEGG:path:hsa04014:Ras signaling pathway - Homo sapiens (human)	12	228	1.10714e-11	5.2589e-10
196	KEGG:path:hsa04010:MAPK signaling pathway - Homo sapiens (human)	12	257	4.45543e-11	1.81399e-09
159	KEGG:path:hsa04390:Hippo signaling pathway - Homo sapiens (human)	10	153	7.26609e-11	2.58855e-09
26	KEGG:path:hsa04151:PI3K-Akt signaling pathway - Homo sapiens (human)	13	347	1.03536e-10	3.27866e-09
248	KEGG:path:hsa04060:Cytokine-cytokine receptor interaction - Homo sapiens (human)	11	265	1.0195e-09	2.90557e-08
75	KEGG:path:hsa04144:Endocytosis - Homo sapiens (human)	10	213	1.84261e-09	4.77403e-08
130	KEGG:path:hsa04810:Regulation of actin cytoskeleton - Homo sapiens (human)	10	215	2.01635e-09	4.78883e-08
34	KEGG:path:hsa04350:TGF-beta signaling pathway - Homo sapiens (human)	7	80	7.23696e-09	1.58656e-07
152	KEGG:path:hsa05410:Hypertrophic cardiomyopathy (HCM) - Homo sapiens (human)	7	83	9.38397e-09	1.91031e-07
101	KEGG:path:hsa04012:ErbB signaling pathway - Homo sapiens (human)	7	87	1.30682e-08	2.48295e-07
148	KEGG:path:hsa04550:Signaling pathways regulating pluripotency of stem cells - Homo sapiens (human)	8	142	1.95721e-08	3.48628e-07
18	KEGG:path:hsa04510:Focal adhesion - Homo sapiens (human)	9	207	2.37048e-08	3.97405e-07
191	KEGG:path:hsa04015:Rap1 signaling pathway - Homo sapiens (human)	9	211	2.79554e-08	4.42628e-07
29	KEGG:path:hsa04920:Adipocytokine signaling pathway - Homo sapiens (human)	6	70	1.00877e-07	1.51315e-06
107	KEGG:path:hsa04142:Lysosome - Homo sapiens (human)	7	122	1.36589e-07	1.94639e-06
206	KEGG:path:hsa04260:Cardiac muscle contraction - Homo sapiens (human)	6	78	1.93542e-07	2.62665e-06
216	KEGG:path:hsa05205:Proteoglycans in cancer - Homo sapiens (human)	8	204	3.20294e-07	4.14927e-06
68	KEGG:path:hsa05414:Dilated cardiomyopathy - Homo sapiens (human)	6	90	4.54734e-07	5.63475e-06
129	KEGG:path:hsa04261:Adrenergic signaling in cardiomyocytes - Homo sapiens (human)	7	149	5.32462e-07	6.32298e-06
11	KEGG:path:hsa04750:Inflammatory mediator regulation of TRP channels - Homo sapiens (human)	6	99	7.99464e-07	9.11388e-06
48	KEGG:path:hsa04722:Neurotrophin signaling pathway - Homo sapiens (human)	6	120	2.46772e-06	2.705e-05
246	KEGG:path:hsa04062:Chemokine signaling pathway - Homo sapiens (human)	7	189	2.61074e-06	2.75578e-05
74	KEGG:path:hsa05412:Arrhythmogenic right ventricular cardiomyopathy (ARVC) - Homo sapiens (human)	5	74	4.01305e-06	4.08471e-05
122	KEGG:path:hsa04068:FoxO signaling pathway - Homo sapiens (human)	6	133	4.4784e-06	4.35018e-05
209	KEGG:path:hsa05100:Bacterial invasion of epithelial cells - Homo sapiens (human)	5	76	4.57914e-06	4.35018e-05
273	KEGG:path:hsa04910:Insulin signaling pathway - Homo sapiens (human)	6	141	6.26853e-06	5.763e-05
249	KEGG:path:hsa05033:Nicotine addiction - Homo sapiens (human)	4	40	8.06177e-06	7.18002e-05
28	KEGG:path:hsa04921:Oxytocin signaling pathway - Homo sapiens (human)	6	159	1.24542e-05	0.000107559
195	KEGG:path:hsa04972:Pancreatic secretion - Homo sapiens (human)	5	96	1.43992e-05	0.000120699
123	KEGG:path:hsa04713:Circadian entrainment - Homo sapiens (human)	5	97	1.51432e-05	0.000123309
279	KEGG:path:hsa05168:Herpes simplex infection - Homo sapiens (human)	6	186	3.01784e-05	0.000238913
115	KEGG:path:hsa05016:Huntington,s disease - Homo sapiens (human)	6	193	3.71009e-05	0.000285777
142	KEGG:path:hsa04152:AMPK signaling pathway - Homo sapiens (human)	5	124	4.94005e-05	0.000362879
25	KEGG:path:hsa04721:Synaptic vesicle cycle - Homo sapiens (human)	4	63	4.96572e-05	0.000362879
222	KEGG:path:hsa05203:Viral carcinogenesis - Homo sapiens (human)	6	206	5.33086e-05	0.000379824
42	KEGG:path:hsa05211:Renal cell carcinoma - Homo sapiens (human)	4	66	5.96414e-05	0.000414581
178	KEGG:path:hsa00190:Oxidative phosphorylation - Homo sapiens (human)	5	133	6.89284e-05	0.000467728
211	KEGG:path:hsa03320:PPAR signaling pathway - Homo sapiens (human)	4	69	7.10148e-05	0.00047068
226	KEGG:path:hsa05012:Parkinson,s disease - Homo sapiens (human)	5	143	9.70845e-05	0.000628843
60	KEGG:path:hsa04932:Non-alcoholic fatty liver disease (NAFLD) - Homo sapiens (human)	5	151	0.000125371	0.000794019
81	KEGG:path:hsa05222:Small cell lung cancer - Homo sapiens (human)	4	86	0.000167318	0.00103664
105	KEGG:path:hsa04141:Protein processing in endoplasmic reticulum - Homo sapiens (human)	5	168	0.000206131	0.00123512
232	KEGG:path:hsa05323:Rheumatoid arthritis - Homo sapiens (human)	4	91	0.00020802	0.00123512
61	KEGG:path:hsa05219:Bladder cancer - Homo sapiens (human)	3	38	0.000241665	0.0014056
171	KEGG:path:hsa04915:Estrogen signaling pathway - Homo sapiens (human)	4	100	0.000298547	0.00170172
69	KEGG:path:hsa04066:HIF-1 signaling pathway - Homo sapiens (human)	4	106	0.000372709	0.00208279
220	KEGG:path:hsa05206:MicroRNAs in cancer - Homo sapiens (human)	6	297	0.000387159	0.00212193
157	KEGG:path:hsa03022:Basal transcription factors - Homo sapiens (human)	3	45	0.000399959	0.00215072
278	KEGG:path:hsa04670:Leukocyte transendothelial migration - Homo sapiens (human)	4	118	0.000559099	0.0029508
172	KEGG:path:hsa04270:Vascular smooth muscle contraction - Homo sapiens (human)	4	121	0.000614438	0.00318391
65	KEGG:path:hsa04110:Cell cycle - Homo sapiens (human)	4	124	0.000673555	0.00342791
214	KEGG:path:hsa05130:Pathogenic Escherichia coli infection - Homo sapiens (human)	3	55	0.000722545	0.00361272
166	KEGG:path:hsa04621:NOD-like receptor signaling pathway - Homo sapiens (human)	3	57	0.000802139	0.00394155
14	KEGG:path:hsa04611:Platelet activation - Homo sapiens (human)	4	131	0.00082698	0.00399473
79	KEGG:path:hsa04730:Long-term depression - Homo sapiens (human)	3	60	0.000931632	0.00442525
98	KEGG:path:hsa04120:Ubiquitin mediated proteolysis - Homo sapiens (human)	4	137	0.000976837	0.00449361
212	KEGG:path:hsa05131:Shigellosis - Homo sapiens (human)	3	61	0.000977558	0.00449361
82	KEGG:path:hsa04310:Wnt signaling pathway - Homo sapiens (human)	4	139	0.00103076	0.00466298
153	KEGG:path:hsa05214:Glioma - Homo sapiens (human)	3	65	0.00117552	0.00523475
213	KEGG:path:hsa05031:Amphetamine addiction - Homo sapiens (human)	3	68	0.00133942	0.00587285
3	KEGG:path:hsa04610:Complement and coagulation cascades - Homo sapiens (human)	3	69	0.00139708	0.00603283
120	KEGG:path:hsa05166:HTLV-I infection - Homo sapiens (human)	5	261	0.00150766	0.00635806
55	KEGG:path:hsa05218:Melanoma - Homo sapiens (human)	3	71	0.00151701	0.00635806
102	KEGG:path:hsa04145:Phagosome - Homo sapiens (human)	4	155	0.0015398	0.00636004
218	KEGG:path:hsa04917:Prolactin signaling pathway - Homo sapiens (human)	3	72	0.00157932	0.00643009
16	KEGG:path:hsa05220:Chronic myeloid leukemia - Homo sapiens (human)	3	73	0.00164321	0.00659599
108	KEGG:path:hsa05010:Alzheimer,s disease - Homo sapiens (human)	4	168	0.00206518	0.00817469
238	KEGG:path:hsa05164:Influenza A - Homo sapiens (human)	4	177	0.00249411	0.00973726
186	KEGG:path:hsa05152:Tuberculosis - Homo sapiens (human)	4	179	0.00259711	0.00980732
223	KEGG:path:hsa05202:Transcriptional misregulation in cancer - Homo sapiens (human)	4	179	0.00259711	0.00980732
274	KEGG:path:hsa04911:Insulin secretion - Homo sapiens (human)	3	86	0.00262402	0.00980732
269	KEGG:path:hsa05034:Alcoholism - Homo sapiens (human)	4	180	0.0026497	0.00980732
114	KEGG:path:hsa04540:Gap junction - Homo sapiens (human)	3	89	0.00289177	0.0105661
188	KEGG:path:hsa04966:Collecting duct acid secretion - Homo sapiens (human)	2	27	0.00331564	0.0119615
255	KEGG:path:hsa05169:Epstein-Barr virus infection - Homo sapiens (human)	4	202	0.0039988	0.0142457
275	KEGG:path:hsa04916:Melanogenesis - Homo sapiens (human)	3	101	0.00412809	0.0145247
47	KEGG:path:hsa04723:Retrograde endocannabinoid signaling - Homo sapiens (human)	3	103	0.0043607	0.0151561
251	KEGG:path:hsa04725:Cholinergic synapse - Homo sapiens (human)	3	113	0.00564226	0.019374
58	KEGG:path:hsa04724:Glutamatergic synapse - Homo sapiens (human)	3	116	0.00606607	0.0205813
154	KEGG:path:hsa04919:Thyroid hormone signaling pathway - Homo sapiens (human)	3	119	0.00650844	0.0218224
203	KEGG:path:hsa05145:Toxoplasmosis - Homo sapiens (human)	3	120	0.00666005	0.0220711
20	KEGG:path:hsa00620:Pyruvate metabolism - Homo sapiens (human)	2	40	0.00717262	0.0234965
139	KEGG:path:hsa04360:Axon guidance - Homo sapiens (human)	3	127	0.00778024	0.0251974
53	KEGG:path:hsa04728:Dopaminergic synapse - Homo sapiens (human)	3	131	0.00846721	0.0268128
234	KEGG:path:hsa04380:Osteoclast differentiation - Homo sapiens (human)	3	131	0.00846721	0.0268128
149	KEGG:path:hsa02010:ABC transporters - Homo sapiens (human)	2	44	0.00862759	0.0270205
198	KEGG:path:hsa04650:Natural killer cell mediated cytotoxicity - Homo sapiens (human)	3	134	0.00900509	0.0278962
80	KEGG:path:hsa04530:Tight junction - Homo sapiens (human)	3	138	0.00975276	0.0298875
111	KEGG:path:hsa05014:Amyotrophic lateral sclerosis (ALS) - Homo sapiens (human)	2	51	0.0114615	0.0347504
258	KEGG:path:hsa05110:Vibrio cholerae infection - Homo sapiens (human)	2	54	0.0127847	0.0383541
150	KEGG:path:hsa05217:Basal cell carcinoma - Homo sapiens (human)	2	55	0.0132399	0.0393059
71	KEGG:path:hsa04630:Jak-STAT signaling pathway - Homo sapiens (human)	3	156	0.0135562	0.03983
84	KEGG:path:hsa05221:Acute myeloid leukemia - Homo sapiens (human)	2	57	0.0141711	0.0412119
70	KEGG:path:hsa05416:Viral myocarditis - Homo sapiens (human)	2	60	0.0156195	0.0449652
262	KEGG:path:hsa05210:Colorectal cancer - Homo sapiens (human)	2	62	0.0166189	0.0473638
133	KEGG:path:hsa04623:Cytosolic DNA-sensing pathway - Homo sapiens (human)	2	64	0.0176448	0.0497899
46	KEGG:path:hsa04720:Long-term potentiation - Homo sapiens (human)	2	67	0.0192328	0.053217
86	KEGG:path:hsa05321:Inflammatory bowel disease (IBD) - Homo sapiens (human)	2	67	0.0192328	0.053217
135	KEGG:path:hsa05120:Epithelial cell signaling in Helicobacter pylori infection - Homo sapiens (human)	2	68	0.019775	0.0541912
54	KEGG:path:hsa04520:Adherens junction - Homo sapiens (human)	2	73	0.0225808	0.0612908
37	KEGG:path:hsa05133:Pertussis - Homo sapiens (human)	2	75	0.0237465	0.0638467
38	KEGG:path:hsa05132:Salmonella infection - Homo sapiens (human)	2	86	0.0305817	0.0807017
244	KEGG:path:hsa04210:Apoptosis - Homo sapiens (human)	2	86	0.0305817	0.0807017
155	KEGG:path:hsa05215:Prostate cancer - Homo sapiens (human)	2	89	0.0325656	0.0851486
51	KEGG:path:hsa04727:GABAergic synapse - Homo sapiens (human)	2	90	0.0332379	0.0853406
193	KEGG:path:hsa04970:Salivary secretion - Homo sapiens (human)	2	90	0.0332379	0.0853406
33	KEGG:path:hsa04666:Fc gamma R-mediated phagocytosis - Homo sapiens (human)	2	91	0.0339156	0.0855394
245	KEGG:path:hsa04064:NF-kappa B signaling pathway - Homo sapiens (human)	2	91	0.0339156	0.0855394
91	KEGG:path:hsa04912:GnRH signaling pathway - Homo sapiens (human)	2	92	0.0345987	0.0864968
24	KEGG:path:hsa00564:Glycerophospholipid metabolism - Homo sapiens (human)	2	93	0.0352872	0.086697
264	KEGG:path:hsa05032:Morphine addiction - Homo sapiens (human)	2	93	0.0352872	0.086697
200	KEGG:path:hsa00061:Fatty acid biosynthesis - Homo sapiens (human)	1	13	0.0403754	0.0983504
30	KEGG:path:hsa04660:T cell receptor signaling pathway - Homo sapiens (human)	2	104	0.0432017	0.103466
160	KEGG:path:hsa05142:Chagas disease (American trypanosomiasis) - Homo sapiens (human)	2	104	0.0432017	0.103466
118	KEGG:path:hsa04668:TNF signaling pathway - Homo sapiens (human)	2	110	0.0477706	0.113455
52	KEGG:path:hsa04726:Serotonergic synapse - Homo sapiens (human)	2	114	0.0509102	0.119912
280	KEGG:path:hsa00531:Glycosaminoglycan degradation - Homo sapiens (human)	1	19	0.0584599	0.136566
88	KEGG:path:hsa01040:Biosynthesis of unsaturated fatty acids - Homo sapiens (human)	1	21	0.0644125	0.149249
230	KEGG:path:hsa05162:Measles - Homo sapiens (human)	2	134	0.0676442	0.155473
168	KEGG:path:hsa04964:Proximal tubule bicarbonate reclamation - Homo sapiens (human)	1	23	0.0703278	0.160347
183	KEGG:path:hsa00592:alpha-Linolenic acid metabolism - Homo sapiens (human)	1	25	0.0762058	0.17237
225	KEGG:path:hsa05161:Hepatitis B - Homo sapiens (human)	2	146	0.0784354	0.176017
97	KEGG:path:hsa00640:Propanoate metabolism - Homo sapiens (human)	1	28	0.0849538	0.189155
185	KEGG:path:hsa00591:Linoleic acid metabolism - Homo sapiens (human)	1	29	0.0878514	0.192597
256	KEGG:path:hsa05216:Thyroid cancer - Homo sapiens (human)	1	29	0.0878514	0.192597
4	KEGG:path:hsa00020:Citrate cycle (TCA cycle) - Homo sapiens (human)	1	30	0.09074	0.195916
146	KEGG:path:hsa04710:Circadian rhythm - Homo sapiens (human)	1	30	0.09074	0.195916
116	KEGG:path:hsa05143:African trypanosomiasis - Homo sapiens (human)	1	34	0.102204	0.219008
9	KEGG:path:hsa05020:Prion diseases - Homo sapiens (human)	1	36	0.107881	0.229449
106	KEGG:path:hsa04140:Regulation of autophagy - Homo sapiens (human)	1	39	0.116331	0.245588
190	KEGG:path:hsa04975:Fat digestion and absorption - Homo sapiens (human)	1	41	0.12192	0.255495
23	KEGG:path:hsa00565:Ether lipid metabolism - Homo sapiens (human)	1	45	0.132993	0.276665
228	KEGG:path:hsa00600:Sphingolipid metabolism - Homo sapiens (human)	1	47	0.138478	0.285987
59	KEGG:path:hsa04930:Type II diabetes mellitus - Homo sapiens (human)	1	48	0.141207	0.289525
140	KEGG:path:hsa00510:N-Glycan biosynthesis - Homo sapiens (human)	1	49	0.143928	0.290918
202	KEGG:path:hsa05144:Malaria - Homo sapiens (human)	1	49	0.143928	0.290918
270	KEGG:path:hsa05030:Cocaine addiction - Homo sapiens (human)	1	50	0.14664	0.294312
201	KEGG:path:hsa04978:Mineral absorption - Homo sapiens (human)	1	51	0.149343	0.295576
285	KEGG:path:hsa04340:Hedgehog signaling pathway - Homo sapiens (human)	1	51	0.149343	0.295576
261	KEGG:path:hsa05213:Endometrial cancer - Homo sapiens (human)	1	52	0.152038	0.298834
43	KEGG:path:hsa05134:Legionellosis - Homo sapiens (human)	1	55	0.160073	0.312471
162	KEGG:path:hsa05150:Staphylococcus aureus infection - Homo sapiens (human)	1	57	0.165387	0.320648
21	KEGG:path:hsa04150:mTOR signaling pathway - Homo sapiens (human)	1	60	0.173296	0.332026
35	KEGG:path:hsa00330:Arginine and proline metabolism - Homo sapiens (human)	1	61	0.175915	0.332026
45	KEGG:path:hsa00562:Inositol phosphate metabolism - Homo sapiens (human)	1	61	0.175915	0.332026
170	KEGG:path:hsa04370:VEGF signaling pathway - Homo sapiens (human)	1	61	0.175915	0.332026
184	KEGG:path:hsa00590:Arachidonic acid metabolism - Homo sapiens (human)	1	62	0.178527	0.334738
260	KEGG:path:hsa05212:Pancreatic cancer - Homo sapiens (human)	1	66	0.188891	0.351855
40	KEGG:path:hsa00010:Glycolysis / Gluconeogenesis - Homo sapiens (human)	1	67	0.191461	0.352042
49	KEGG:path:hsa05230:Central carbon metabolism in cancer - Homo sapiens (human)	1	67	0.191461	0.352042
134	KEGG:path:hsa04115:p53 signaling pathway - Homo sapiens (human)	1	68	0.194024	0.354466
32	KEGG:path:hsa04664:Fc epsilon RI signaling pathway - Homo sapiens (human)	1	70	0.199124	0.35918
266	KEGG:path:hsa04622:RIG-I-like receptor signaling pathway - Homo sapiens (human)	1	70	0.199124	0.35918
31	KEGG:path:hsa04662:B cell receptor signaling pathway - Homo sapiens (human)	1	72	0.204193	0.366007
199	KEGG:path:hsa05140:Leishmaniasis - Homo sapiens (human)	1	74	0.20923	0.372691
117	KEGG:path:hsa04971:Gastric acid secretion - Homo sapiens (human)	1	75	0.211737	0.374813
5	KEGG:path:hsa04612:Antigen processing and presentation - Homo sapiens (human)	1	79	0.221684	0.39
207	KEGG:path:hsa04070:Phosphatidylinositol signaling system - Homo sapiens (human)	1	81	0.226611	0.396221
89	KEGG:path:hsa03008:Ribosome biogenesis in eukaryotes - Homo sapiens (human)	1	84	0.233943	0.406548
17	KEGG:path:hsa04512:ECM-receptor interaction - Homo sapiens (human)	1	87	0.241206	0.414119
239	KEGG:path:hsa04640:Hematopoietic cell lineage - Homo sapiens (human)	1	87	0.241206	0.414119
284	KEGG:path:hsa04914:Progesterone-mediated oocyte maturation - Homo sapiens (human)	1	89	0.24601	0.419838
126	KEGG:path:hsa03015:mRNA surveillance pathway - Homo sapiens (human)	1	91	0.250784	0.425438
39	KEGG:path:hsa00240:Pyrimidine metabolism - Homo sapiens (human)	1	105	0.283371	0.477874
165	KEGG:path:hsa04620:Toll-like receptor signaling pathway - Homo sapiens (human)	1	106	0.285644	0.478874
124	KEGG:path:hsa05146:Amoebiasis - Homo sapiens (human)	1	109	0.29242	0.487367
66	KEGG:path:hsa04114:Oocyte meiosis - Homo sapiens (human)	1	113	0.301356	0.49934
224	KEGG:path:hsa05160:Hepatitis C - Homo sapiens (human)	1	133	0.34438	0.567331
83	KEGG:path:hsa05322:Systemic lupus erythematosus - Homo sapiens (human)	1	136	0.350603	0.574263
259	KEGG:path:hsa04740:Olfactory transduction - Homo sapiens (human)	2	408	0.370676	0.603672
127	KEGG:path:hsa03013:RNA transport - Homo sapiens (human)	1	165	0.407809	0.660373
210	KEGG:path:hsa00230:Purine metabolism - Homo sapiens (human)	1	176	0.428173	0.689432
1	KEGG:path:hsa00250:Alanine, aspartate and glutamate metabolism - Homo sapiens (human)	0	35	1	1
2	KEGG:path:hsa00790:Folate biosynthesis - Homo sapiens (human)	0	14	1	1
6	KEGG:path:hsa05340:Primary immunodeficiency - Homo sapiens (human)	0	36	1	1
7	KEGG:path:hsa04320:Dorso-ventral axis formation - Homo sapiens (human)	0	27	1	1
8	KEGG:path:hsa00380:Tryptophan metabolism - Homo sapiens (human)	0	40	1	1
10	KEGG:path:hsa03460:Fanconi anemia pathway - Homo sapiens (human)	0	53	1	1
12	KEGG:path:hsa00604:Glycosphingolipid biosynthesis - ganglio series - Homo sapiens (human)	0	15	1	1
13	KEGG:path:hsa05223:Non-small cell lung cancer - Homo sapiens (human)	0	56	1	1
15	KEGG:path:hsa04514:Cell adhesion molecules (CAMs) - Homo sapiens (human)	0	145	1	1
19	KEGG:path:hsa03060:Protein export - Homo sapiens (human)	0	23	1	1
22	KEGG:path:hsa00561:Glycerolipid metabolism - Homo sapiens (human)	0	55	1	1
27	KEGG:path:hsa00830:Retinol metabolism - Homo sapiens (human)	0	64	1	1
36	KEGG:path:hsa00130:Ubiquinone and other terpenoid-quinone biosynthesis - Homo sapiens (human)	0	10	1	1
41	KEGG:path:hsa00051:Fructose and mannose metabolism - Homo sapiens (human)	0	33	1	1
44	KEGG:path:hsa00563:Glycosylphosphatidylinositol(GPI)-anchor biosynthesis - Homo sapiens (human)	0	25	1	1
50	KEGG:path:hsa05231:Choline metabolism in cancer - Homo sapiens (human)	0	100	1	1
56	KEGG:path:hsa05330:Allograft rejection - Homo sapiens (human)	0	39	1	1
57	KEGG:path:hsa05332:Graft-versus-host disease - Homo sapiens (human)	0	43	1	1
62	KEGG:path:hsa00650:Butanoate metabolism - Homo sapiens (human)	0	26	1	1
63	KEGG:path:hsa00300:Lysine biosynthesis - Homo sapiens (human)	0	2	1	1
64	KEGG:path:hsa00140:Steroid hormone biosynthesis - Homo sapiens (human)	0	57	1	1
67	KEGG:path:hsa00410:beta-Alanine metabolism - Homo sapiens (human)	0	30	1	1
72	KEGG:path:hsa04614:Renin-angiotensin system - Homo sapiens (human)	0	17	1	1
73	KEGG:path:hsa00360:Phenylalanine metabolism - Homo sapiens (human)	0	18	1	1
76	KEGG:path:hsa04918:Thyroid hormone synthesis - Homo sapiens (human)	0	72	1	1
77	KEGG:path:hsa00471:D-Glutamine and D-glutamate metabolism - Homo sapiens (human)	0	4	1	1
78	KEGG:path:hsa00472:D-Arginine and D-ornithine metabolism - Homo sapiens (human)	0	1	1	1
85	KEGG:path:hsa05320:Autoimmune thyroid disease - Homo sapiens (human)	0	54	1	1
87	KEGG:path:hsa00480:Glutathione metabolism - Homo sapiens (human)	0	51	1	1
90	KEGG:path:hsa00760:Nicotinate and nicotinamide metabolism - Homo sapiens (human)	0	28	1	1
92	KEGG:path:hsa04976:Bile secretion - Homo sapiens (human)	0	72	1	1
93	KEGG:path:hsa00511:Other glycan degradation - Homo sapiens (human)	0	18	1	1
94	KEGG:path:hsa00310:Lysine degradation - Homo sapiens (human)	0	51	1	1
95	KEGG:path:hsa04977:Vitamin digestion and absorption - Homo sapiens (human)	0	24	1	1
96	KEGG:path:hsa04122:Sulfur relay system - Homo sapiens (human)	0	10	1	1
99	KEGG:path:hsa00400:Phenylalanine, tyrosine and tryptophan biosynthesis - Homo sapiens (human)	0	5	1	1
100	KEGG:path:hsa04940:Type I diabetes mellitus - Homo sapiens (human)	0	45	1	1
103	KEGG:path:hsa00500:Starch and sucrose metabolism - Homo sapiens (human)	0	56	1	1
104	KEGG:path:hsa04146:Peroxisome - Homo sapiens (human)	0	81	1	1
109	KEGG:path:hsa03410:Base excision repair - Homo sapiens (human)	0	33	1	1
110	KEGG:path:hsa04973:Carbohydrate digestion and absorption - Homo sapiens (human)	0	45	1	1
112	KEGG:path:hsa04962:Vasopressin-regulated water reabsorption - Homo sapiens (human)	0	45	1	1
113	KEGG:path:hsa00460:Cyanoamino acid metabolism - Homo sapiens (human)	0	7	1	1
119	KEGG:path:hsa05310:Asthma - Homo sapiens (human)	0	32	1	1
121	KEGG:path:hsa03018:RNA degradation - Homo sapiens (human)	0	77	1	1
125	KEGG:path:hsa00770:Pantothenate and CoA biosynthesis - Homo sapiens (human)	0	17	1	1
128	KEGG:path:hsa03010:Ribosome - Homo sapiens (human)	0	135	1	1
131	KEGG:path:hsa04130:SNARE interactions in vesicular transport - Homo sapiens (human)	0	34	1	1
132	KEGG:path:hsa00670:One carbon pool by folate - Homo sapiens (human)	0	20	1	1
136	KEGG:path:hsa04950:Maturity onset diabetes of the young - Homo sapiens (human)	0	25	1	1
137	KEGG:path:hsa00270:Cysteine and methionine metabolism - Homo sapiens (human)	0	38	1	1
138	KEGG:path:hsa00512:Mucin type O-Glycan biosynthesis - Homo sapiens (human)	0	31	1	1
141	KEGG:path:hsa00340:Histidine metabolism - Homo sapiens (human)	0	23	1	1
143	KEGG:path:hsa00100:Steroid biosynthesis - Homo sapiens (human)	0	20	1	1
144	KEGG:path:hsa00514:Other types of O-glycan biosynthesis - Homo sapiens (human)	0	31	1	1
145	KEGG:path:hsa03420:Nucleotide excision repair - Homo sapiens (human)	0	47	1	1
147	KEGG:path:hsa00450:Selenocompound metabolism - Homo sapiens (human)	0	17	1	1
151	KEGG:path:hsa00970:Aminoacyl-tRNA biosynthesis - Homo sapiens (human)	0	66	1	1
156	KEGG:path:hsa00740:Riboflavin metabolism - Homo sapiens (human)	0	12	1	1
158	KEGG:path:hsa03020:RNA polymerase - Homo sapiens (human)	0	32	1	1
161	KEGG:path:hsa00071:Fatty acid degradation - Homo sapiens (human)	0	44	1	1
164	KEGG:path:hsa00072:Synthesis and degradation of ketone bodies - Homo sapiens (human)	0	9	1	1
169	KEGG:path:hsa03430:Mismatch repair - Homo sapiens (human)	0	23	1	1
173	KEGG:path:hsa00260:Glycine, serine and threonine metabolism - Homo sapiens (human)	0	40	1	1
174	KEGG:path:hsa00980:Metabolism of xenobiotics by cytochrome P450 - Homo sapiens (human)	0	74	1	1
175	KEGG:path:hsa00983:Drug metabolism - other enzymes - Homo sapiens (human)	0	46	1	1
176	KEGG:path:hsa00982:Drug metabolism - cytochrome P450 - Homo sapiens (human)	0	68	1	1
177	KEGG:path:hsa04961:Endocrine and other factor-regulated calcium reabsorption - Homo sapiens (human)	0	48	1	1
179	KEGG:path:hsa00750:Vitamin B6 metabolism - Homo sapiens (human)	0	6	1	1
180	KEGG:path:hsa00860:Porphyrin and chlorophyll metabolism - Homo sapiens (human)	0	41	1	1
181	KEGG:path:hsa04960:Aldosterone-regulated sodium reabsorption - Homo sapiens (human)	0	39	1	1
182	KEGG:path:hsa03030:DNA replication - Homo sapiens (human)	0	36	1	1
187	KEGG:path:hsa00900:Terpenoid backbone biosynthesis - Homo sapiens (human)	0	21	1	1
189	KEGG:path:hsa04974:Protein digestion and absorption - Homo sapiens (human)	0	89	1	1
194	KEGG:path:hsa00290:Valine, leucine and isoleucine biosynthesis - Homo sapiens (human)	0	4	1	1
197	KEGG:path:hsa00062:Fatty acid elongation - Homo sapiens (human)	0	23	1	1
204	KEGG:path:hsa00430:Taurine and hypotaurine metabolism - Homo sapiens (human)	0	10	1	1
205	KEGG:path:hsa00120:Primary bile acid biosynthesis - Homo sapiens (human)	0	17	1	1
208	KEGG:path:hsa00232:Caffeine metabolism - Homo sapiens (human)	0	5	1	1
215	KEGG:path:hsa03440:Homologous recombination - Homo sapiens (human)	0	28	1	1
217	KEGG:path:hsa05204:Chemical carcinogenesis - Homo sapiens (human)	0	80	1	1
219	KEGG:path:hsa03040:Spliceosome - Homo sapiens (human)	0	130	1	1
227	KEGG:path:hsa00603:Glycosphingolipid biosynthesis - globo series - Homo sapiens (human)	0	14	1	1
229	KEGG:path:hsa00601:Glycosphingolipid biosynthesis - lacto and neolacto series - Homo sapiens (human)	0	26	1	1
231	KEGG:path:hsa00910:Nitrogen metabolism - Homo sapiens (human)	0	17	1	1
235	KEGG:path:hsa00053:Ascorbate and aldarate metabolism - Homo sapiens (human)	0	27	1	1
236	KEGG:path:hsa00052:Galactose metabolism - Homo sapiens (human)	0	30	1	1
237	KEGG:path:hsa00280:Valine, leucine and isoleucine degradation - Homo sapiens (human)	0	46	1	1
240	KEGG:path:hsa00524:Butirosin and neomycin biosynthesis - Homo sapiens (human)	0	5	1	1
241	KEGG:path:hsa00350:Tyrosine metabolism - Homo sapiens (human)	0	35	1	1
243	KEGG:path:hsa00520:Amino sugar and nucleotide sugar metabolism - Homo sapiens (human)	0	46	1	1
247	KEGG:path:hsa00030:Pentose phosphate pathway - Homo sapiens (human)	0	28	1	1
250	KEGG:path:hsa00780:Biotin metabolism - Homo sapiens (human)	0	3	1	1
252	KEGG:path:hsa00785:Lipoic acid metabolism - Homo sapiens (human)	0	3	1	1
253	KEGG:path:hsa04330:Notch signaling pathway - Homo sapiens (human)	0	48	1	1
254	KEGG:path:hsa03450:Non-homologous end-joining - Homo sapiens (human)	0	13	1	1
257	KEGG:path:hsa04742:Taste transduction - Homo sapiens (human)	0	53	1	1
263	KEGG:path:hsa04744:Phototransduction - Homo sapiens (human)	0	29	1	1
265	KEGG:path:hsa03050:Proteasome - Homo sapiens (human)	0	44	1	1
267	KEGG:path:hsa00630:Glyoxylate and dicarboxylate metabolism - Homo sapiens (human)	0	25	1	1
268	KEGG:path:hsa00920:Sulfur metabolism - Homo sapiens (human)	0	10	1	1
271	KEGG:path:hsa00040:Pentose and glucuronate interconversions - Homo sapiens (human)	0	36	1	1
272	KEGG:path:hsa04913:Ovarian steroidogenesis - Homo sapiens (human)	0	51	1	1
276	KEGG:path:hsa04672:Intestinal immune network for IgA production - Homo sapiens (human)	0	49	1	1
277	KEGG:path:hsa00730:Thiamine metabolism - Homo sapiens (human)	0	4	1	1
281	KEGG:path:hsa00532:Glycosaminoglycan biosynthesis - chondroitin sulfate / dermatan sulfate - Homo sapiens (human)	0	20	1	1
282	KEGG:path:hsa00533:Glycosaminoglycan biosynthesis - keratan sulfate - Homo sapiens (human)	0	15	1	1
283	KEGG:path:hsa00534:Glycosaminoglycan biosynthesis - heparan sulfate / heparin - Homo sapiens (human)	0	24	1	1

## Sheet: GSE44770
TermID		candidate	all	pval	padj
221	KEGG:path:hsa05200:Pathways in cancer - Homo sapiens (human)	40	398	1.2644e-36	3.60355e-34
196	KEGG:path:hsa04010:MAPK signaling pathway - Homo sapiens (human)	31	257	5.0213e-31	7.15535e-29
233	KEGG:path:hsa04080:Neuroactive ligand-receptor interaction - Homo sapiens (human)	30	275	1.003e-28	9.52849e-27
186	KEGG:path:hsa05152:Tuberculosis - Homo sapiens (human)	23	179	6.20292e-24	4.41958e-22
238	KEGG:path:hsa05164:Influenza A - Homo sapiens (human)	22	177	1.2811e-22	7.30227e-21
105	KEGG:path:hsa04141:Protein processing in endoplasmic reticulum - Homo sapiens (human)	21	168	1.06849e-21	5.07531e-20
60	KEGG:path:hsa04932:Non-alcoholic fatty liver disease (NAFLD) - Homo sapiens (human)	20	151	3.0792e-21	1.25367e-19
115	KEGG:path:hsa05016:Huntington,s disease - Homo sapiens (human)	21	193	2.05583e-20	7.32389e-19
75	KEGG:path:hsa04144:Endocytosis - Homo sapiens (human)	21	213	1.6373e-19	5.18477e-18
48	KEGG:path:hsa04722:Neurotrophin signaling pathway - Homo sapiens (human)	17	120	9.42622e-19	2.68647e-17
279	KEGG:path:hsa05168:Herpes simplex infection - Homo sapiens (human)	19	186	4.60347e-18	1.19272e-16
108	KEGG:path:hsa05010:Alzheimer,s disease - Homo sapiens (human)	18	168	1.49189e-17	3.29218e-16
248	KEGG:path:hsa04060:Cytokine-cytokine receptor interaction - Homo sapiens (human)	21	265	1.5017e-17	3.29218e-16
226	KEGG:path:hsa05012:Parkinson,s disease - Homo sapiens (human)	16	143	4.77558e-16	9.72172e-15
102	KEGG:path:hsa04145:Phagosome - Homo sapiens (human)	16	155	1.74488e-15	3.31527e-14
230	KEGG:path:hsa05162:Measles - Homo sapiens (human)	15	134	3.96489e-15	7.06246e-14
225	KEGG:path:hsa05161:Hepatitis B - Homo sapiens (human)	15	146	1.44379e-14	2.42046e-13
163	KEGG:path:hsa04020:Calcium signaling pathway - Homo sapiens (human)	16	180	1.87617e-14	2.97061e-13
11	KEGG:path:hsa04750:Inflammatory mediator regulation of TRP channels - Homo sapiens (human)	13	99	3.34912e-14	5.02367e-13
120	KEGG:path:hsa05166:HTLV-I infection - Homo sapiens (human)	18	261	3.58006e-14	5.10158e-13
71	KEGG:path:hsa04630:Jak-STAT signaling pathway - Homo sapiens (human)	15	156	3.88644e-14	5.27446e-13
192	KEGG:path:hsa04014:Ras signaling pathway - Homo sapiens (human)	17	228	5.20294e-14	6.74017e-13
82	KEGG:path:hsa04310:Wnt signaling pathway - Homo sapiens (human)	14	139	1.46051e-13	1.80976e-12
223	KEGG:path:hsa05202:Transcriptional misregulation in cancer - Homo sapiens (human)	15	179	2.96913e-13	3.52585e-12
234	KEGG:path:hsa04380:Osteoclast differentiation - Homo sapiens (human)	13	131	1.32847e-12	1.51445e-11
167	KEGG:path:hsa04024:cAMP signaling pathway - Homo sapiens (human)	15	200	1.49739e-12	1.64137e-11
160	KEGG:path:hsa05142:Chagas disease (American trypanosomiasis) - Homo sapiens (human)	12	104	1.59789e-12	1.68667e-11
26	KEGG:path:hsa04151:PI3K-Akt signaling pathway - Homo sapiens (human)	18	347	4.45275e-12	4.53227e-11
52	KEGG:path:hsa04726:Serotonergic synapse - Homo sapiens (human)	12	114	4.84426e-12	4.76074e-11
33	KEGG:path:hsa04666:Fc gamma R-mediated phagocytosis - Homo sapiens (human)	11	91	8.18322e-12	7.77406e-11
203	KEGG:path:hsa05145:Toxoplasmosis - Homo sapiens (human)	12	120	8.96032e-12	8.23771e-11
159	KEGG:path:hsa04390:Hippo signaling pathway - Homo sapiens (human)	13	153	9.75105e-12	8.34351e-11
213	KEGG:path:hsa05031:Amphetamine addiction - Homo sapiens (human)	10	68	9.87136e-12	8.34351e-11
246	KEGG:path:hsa04062:Chemokine signaling pathway - Homo sapiens (human)	14	189	9.95366e-12	8.34351e-11
255	KEGG:path:hsa05169:Epstein-Barr virus infection - Homo sapiens (human)	14	202	2.43658e-11	1.98408e-10
53	KEGG:path:hsa04728:Dopaminergic synapse - Homo sapiens (human)	12	131	2.54506e-11	2.01484e-10
224	KEGG:path:hsa05160:Hepatitis C - Homo sapiens (human)	12	133	3.04507e-11	2.34553e-10
191	KEGG:path:hsa04015:Rap1 signaling pathway - Homo sapiens (human)	14	211	4.36454e-11	3.2734e-10
124	KEGG:path:hsa05146:Amoebiasis - Homo sapiens (human)	11	109	6.03852e-11	4.41277e-10
274	KEGG:path:hsa04911:Insulin secretion - Homo sapiens (human)	10	86	1.09461e-10	7.79908e-10
129	KEGG:path:hsa04261:Adrenergic signaling in cardiomyocytes - Homo sapiens (human)	12	149	1.15778e-10	8.048e-10
172	KEGG:path:hsa04270:Vascular smooth muscle contraction - Homo sapiens (human)	11	121	1.88702e-10	1.28048e-09
107	KEGG:path:hsa04142:Lysosome - Homo sapiens (human)	11	122	2.06321e-10	1.36747e-09
91	KEGG:path:hsa04912:GnRH signaling pathway - Homo sapiens (human)	10	92	2.16051e-10	1.39942e-09
28	KEGG:path:hsa04921:Oxytocin signaling pathway - Homo sapiens (human)	12	159	2.46663e-10	1.5622e-09
46	KEGG:path:hsa04720:Long-term potentiation - Homo sapiens (human)	9	67	2.53244e-10	1.56901e-09
211	KEGG:path:hsa03320:PPAR signaling pathway - Homo sapiens (human)	9	69	3.32202e-10	2.01441e-09
242	KEGG:path:hsa04022:cGMP-PKG signaling pathway - Homo sapiens (human)	12	167	4.35281e-10	2.58448e-09
122	KEGG:path:hsa04068:FoxO signaling pathway - Homo sapiens (human)	11	133	5.23739e-10	3.04624e-09
275	KEGG:path:hsa04916:Melanogenesis - Homo sapiens (human)	10	101	5.49316e-10	3.1311e-09
30	KEGG:path:hsa04660:T cell receptor signaling pathway - Homo sapiens (human)	10	104	7.34707e-10	4.10572e-09
165	KEGG:path:hsa04620:Toll-like receptor signaling pathway - Homo sapiens (human)	10	106	8.8735e-10	4.86336e-09
116	KEGG:path:hsa05143:African trypanosomiasis - Homo sapiens (human)	7	34	1.1249e-09	6.049e-09
58	KEGG:path:hsa04724:Glutamatergic synapse - Homo sapiens (human)	10	116	2.15718e-09	1.13851e-08
38	KEGG:path:hsa05132:Salmonella infection - Homo sapiens (human)	9	86	2.46877e-09	1.25643e-08
81	KEGG:path:hsa05222:Small cell lung cancer - Homo sapiens (human)	9	86	2.46877e-09	1.25643e-08
154	KEGG:path:hsa04919:Thyroid hormone signaling pathway - Homo sapiens (human)	10	119	2.77007e-09	1.38504e-08
262	KEGG:path:hsa05210:Colorectal cancer - Homo sapiens (human)	8	62	3.55547e-09	1.74709e-08
25	KEGG:path:hsa04721:Synaptic vesicle cycle - Homo sapiens (human)	8	63	4.05182e-09	1.95723e-08
18	KEGG:path:hsa04510:Focal adhesion - Homo sapiens (human)	12	207	5.02698e-09	2.38782e-08
260	KEGG:path:hsa05212:Pancreatic cancer - Homo sapiens (human)	8	66	5.91726e-09	2.76462e-08
195	KEGG:path:hsa04972:Pancreatic secretion - Homo sapiens (human)	9	96	6.61e-09	3.03847e-08
130	KEGG:path:hsa04810:Regulation of actin cytoskeleton - Homo sapiens (human)	12	215	7.69229e-09	3.47985e-08
178	KEGG:path:hsa00190:Oxidative phosphorylation - Homo sapiens (human)	10	133	8.16827e-09	3.63743e-08
29	KEGG:path:hsa04920:Adipocytokine signaling pathway - Homo sapiens (human)	8	70	9.52856e-09	4.17791e-08
47	KEGG:path:hsa04723:Retrograde endocannabinoid signaling - Homo sapiens (human)	9	103	1.23405e-08	5.32884e-08
16	KEGG:path:hsa05220:Chronic myeloid leukemia - Homo sapiens (human)	8	73	1.33608e-08	5.68334e-08
273	KEGG:path:hsa04910:Insulin signaling pathway - Homo sapiens (human)	10	141	1.4338e-08	5.92402e-08
59	KEGG:path:hsa04930:Type II diabetes mellitus - Homo sapiens (human)	7	48	1.43424e-08	5.92402e-08
74	KEGG:path:hsa05412:Arrhythmogenic right ventricular cardiomyopathy (ARVC) - Homo sapiens (human)	8	74	1.49038e-08	6.06798e-08
118	KEGG:path:hsa04668:TNF signaling pathway - Homo sapiens (human)	9	110	2.2021e-08	8.8394e-08
150	KEGG:path:hsa05217:Basal cell carcinoma - Homo sapiens (human)	7	55	3.81529e-08	1.51022e-07
216	KEGG:path:hsa05205:Proteoglycans in cancer - Homo sapiens (human)	11	204	4.64462e-08	1.81331e-07
284	KEGG:path:hsa04914:Progesterone-mediated oocyte maturation - Homo sapiens (human)	8	89	6.46773e-08	2.49095e-07
79	KEGG:path:hsa04730:Long-term depression - Homo sapiens (human)	7	60	7.07979e-08	2.69032e-07
212	KEGG:path:hsa05131:Shigellosis - Homo sapiens (human)	7	61	7.95719e-08	2.98395e-07
198	KEGG:path:hsa04650:Natural killer cell mediated cytotoxicity - Homo sapiens (human)	9	134	1.22225e-07	4.52392e-07
153	KEGG:path:hsa05214:Glioma - Homo sapiens (human)	7	65	1.24436e-07	4.54671e-07
249	KEGG:path:hsa05033:Nicotine addiction - Homo sapiens (human)	6	40	1.33814e-07	4.82746e-07
42	KEGG:path:hsa05211:Renal cell carcinoma - Homo sapiens (human)	7	66	1.38498e-07	4.93398e-07
98	KEGG:path:hsa04120:Ubiquitin mediated proteolysis - Homo sapiens (human)	9	137	1.47791e-07	5.20006e-07
86	KEGG:path:hsa05321:Inflammatory bowel disease (IBD) - Homo sapiens (human)	7	67	1.53876e-07	5.34813e-07
80	KEGG:path:hsa04530:Tight junction - Homo sapiens (human)	9	138	1.57289e-07	5.40087e-07
32	KEGG:path:hsa04664:Fc epsilon RI signaling pathway - Homo sapiens (human)	7	70	2.08919e-07	7.00494e-07
266	KEGG:path:hsa04622:RIG-I-like receptor signaling pathway - Homo sapiens (human)	7	70	2.08919e-07	7.00494e-07
55	KEGG:path:hsa05218:Melanoma - Homo sapiens (human)	7	71	2.30601e-07	7.64202e-07
222	KEGG:path:hsa05203:Viral carcinogenesis - Homo sapiens (human)	10	206	5.03314e-07	1.64879e-06
207	KEGG:path:hsa04070:Phosphatidylinositol signaling system - Homo sapiens (human)	7	81	5.73237e-07	1.85651e-06
152	KEGG:path:hsa05410:Hypertrophic cardiomyopathy (HCM) - Homo sapiens (human)	7	83	6.77586e-07	2.1698e-06
85	KEGG:path:hsa05320:Autoimmune thyroid disease - Homo sapiens (human)	6	54	8.39851e-07	2.65953e-06
101	KEGG:path:hsa04012:ErbB signaling pathway - Homo sapiens (human)	7	87	9.34557e-07	2.92691e-06
114	KEGG:path:hsa04540:Gap junction - Homo sapiens (human)	7	89	1.09092e-06	3.34316e-06
155	KEGG:path:hsa05215:Prostate cancer - Homo sapiens (human)	7	89	1.09092e-06	3.34316e-06
84	KEGG:path:hsa05221:Acute myeloid leukemia - Homo sapiens (human)	6	57	1.16257e-06	3.48771e-06
166	KEGG:path:hsa04621:NOD-like receptor signaling pathway - Homo sapiens (human)	6	57	1.16257e-06	3.48771e-06
68	KEGG:path:hsa05414:Dilated cardiomyopathy - Homo sapiens (human)	7	90	1.17697e-06	3.49414e-06
232	KEGG:path:hsa05323:Rheumatoid arthritis - Homo sapiens (human)	7	91	1.26864e-06	3.72743e-06
269	KEGG:path:hsa05034:Alcoholism - Homo sapiens (human)	9	180	1.47455e-06	4.28823e-06
45	KEGG:path:hsa00562:Inositol phosphate metabolism - Homo sapiens (human)	6	61	1.74389e-06	5.02028e-06
133	KEGG:path:hsa04623:Cytosolic DNA-sensing pathway - Homo sapiens (human)	6	64	2.31991e-06	6.61129e-06
148	KEGG:path:hsa04550:Signaling pathways regulating pluripotency of stem cells - Homo sapiens (human)	8	142	2.34295e-06	6.61129e-06
171	KEGG:path:hsa04915:Estrogen signaling pathway - Homo sapiens (human)	7	100	2.3976e-06	6.69918e-06
135	KEGG:path:hsa05120:Epithelial cell signaling in Helicobacter pylori infection - Homo sapiens (human)	6	68	3.32021e-06	9.187e-06
190	KEGG:path:hsa04975:Fat digestion and absorption - Homo sapiens (human)	5	41	4.45889e-06	1.22191e-05
54	KEGG:path:hsa04520:Adherens junction - Homo sapiens (human)	6	73	5.03735e-06	1.36728e-05
251	KEGG:path:hsa04725:Cholinergic synapse - Homo sapiens (human)	7	113	5.41753e-06	1.4566e-05
209	KEGG:path:hsa05100:Bacterial invasion of epithelial cells - Homo sapiens (human)	6	76	6.3737e-06	1.69767e-05
206	KEGG:path:hsa04260:Cardiac muscle contraction - Homo sapiens (human)	6	78	7.41447e-06	1.9566e-05
177	KEGG:path:hsa04961:Endocrine and other factor-regulated calcium reabsorption - Homo sapiens (human)	5	48	9.84847e-06	2.57506e-05
270	KEGG:path:hsa05030:Cocaine addiction - Homo sapiens (human)	5	50	1.20688e-05	3.12692e-05
244	KEGG:path:hsa04210:Apoptosis - Homo sapiens (human)	6	86	1.30443e-05	3.34922e-05
111	KEGG:path:hsa05014:Amyotrophic lateral sclerosis (ALS) - Homo sapiens (human)	5	51	1.3316e-05	3.38845e-05
239	KEGG:path:hsa04640:Hematopoietic cell lineage - Homo sapiens (human)	6	87	1.39414e-05	3.51618e-05
14	KEGG:path:hsa04611:Platelet activation - Homo sapiens (human)	7	131	1.42983e-05	3.57457e-05
261	KEGG:path:hsa05213:Endometrial cancer - Homo sapiens (human)	5	52	1.46615e-05	3.6335e-05
185	KEGG:path:hsa00591:Linoleic acid metabolism - Homo sapiens (human)	4	29	2.56048e-05	6.29083e-05
123	KEGG:path:hsa04713:Circadian entrainment - Homo sapiens (human)	6	97	2.59634e-05	6.32443e-05
21	KEGG:path:hsa04150:mTOR signaling pathway - Homo sapiens (human)	5	60	2.96405e-05	7.09878e-05
70	KEGG:path:hsa05416:Viral myocarditis - Homo sapiens (human)	5	60	2.96405e-05	7.09878e-05
69	KEGG:path:hsa04066:HIF-1 signaling pathway - Homo sapiens (human)	6	106	4.28698e-05	0.000101816
49	KEGG:path:hsa05230:Central carbon metabolism in cancer - Homo sapiens (human)	5	67	5.06704e-05	0.000119348
134	KEGG:path:hsa04115:p53 signaling pathway - Homo sapiens (human)	5	68	5.44283e-05	0.000127148
66	KEGG:path:hsa04114:Oocyte meiosis - Homo sapiens (human)	6	113	6.13341e-05	0.000142116
278	KEGG:path:hsa04670:Leukocyte transendothelial migration - Homo sapiens (human)	6	118	7.80407e-05	0.000179368
199	KEGG:path:hsa05140:Leishmaniasis - Homo sapiens (human)	5	74	8.17087e-05	0.000186296
56	KEGG:path:hsa05330:Allograft rejection - Homo sapiens (human)	4	39	8.46299e-05	0.000191425
37	KEGG:path:hsa05133:Pertussis - Homo sapiens (human)	5	75	8.71236e-05	0.000193986
117	KEGG:path:hsa04971:Gastric acid secretion - Homo sapiens (human)	5	75	8.71236e-05	0.000193986
51	KEGG:path:hsa04727:GABAergic synapse - Homo sapiens (human)	5	90	0.000206377	0.00044928
140	KEGG:path:hsa00510:N-Glycan biosynthesis - Homo sapiens (human)	4	49	0.000208087	0.00044928
202	KEGG:path:hsa05144:Malaria - Homo sapiens (human)	4	49	0.000208087	0.00044928
276	KEGG:path:hsa04672:Intestinal immune network for IgA production - Homo sapiens (human)	4	49	0.000208087	0.00044928
285	KEGG:path:hsa04340:Hedgehog signaling pathway - Homo sapiens (human)	4	51	0.000243159	0.000521056
50	KEGG:path:hsa05231:Choline metabolism in cancer - Homo sapiens (human)	5	100	0.000336927	0.000716598
13	KEGG:path:hsa05223:Non-small cell lung cancer - Homo sapiens (human)	4	56	0.000349175	0.000737146
162	KEGG:path:hsa05150:Staphylococcus aureus infection - Homo sapiens (human)	4	57	0.000373787	0.000783304
183	KEGG:path:hsa00592:alpha-Linolenic acid metabolism - Homo sapiens (human)	3	25	0.000431112	0.000896838
184	KEGG:path:hsa00590:Arachidonic acid metabolism - Homo sapiens (human)	4	62	0.000515763	0.00106516
256	KEGG:path:hsa05216:Thyroid cancer - Homo sapiens (human)	3	29	0.000673004	0.00137004
263	KEGG:path:hsa04744:Phototransduction - Homo sapiens (human)	3	29	0.000673004	0.00137004
76	KEGG:path:hsa04918:Thyroid hormone synthesis - Homo sapiens (human)	4	72	0.0009081	0.0018226
218	KEGG:path:hsa04917:Prolactin signaling pathway - Homo sapiens (human)	4	72	0.0009081	0.0018226
131	KEGG:path:hsa04130:SNARE interactions in vesicular transport - Homo sapiens (human)	3	34	0.00107829	0.00214905
83	KEGG:path:hsa05322:Systemic lupus erythematosus - Homo sapiens (human)	5	136	0.00135533	0.00268242
61	KEGG:path:hsa05219:Bladder cancer - Homo sapiens (human)	3	38	0.00149379	0.00293607
106	KEGG:path:hsa04140:Regulation of autophagy - Homo sapiens (human)	3	39	0.00161122	0.00314519
189	KEGG:path:hsa04974:Protein digestion and absorption - Homo sapiens (human)	4	89	0.00199231	0.00386264
193	KEGG:path:hsa04970:Salivary secretion - Homo sapiens (human)	4	90	0.00207537	0.0039965
245	KEGG:path:hsa04064:NF-kappa B signaling pathway - Homo sapiens (human)	4	91	0.0021608	0.00413308
264	KEGG:path:hsa05032:Morphine addiction - Homo sapiens (human)	4	93	0.00233887	0.00444386
23	KEGG:path:hsa00565:Ether lipid metabolism - Homo sapiens (human)	3	45	0.00243708	0.00459978
253	KEGG:path:hsa04330:Notch signaling pathway - Homo sapiens (human)	3	48	0.00293195	0.0054974
43	KEGG:path:hsa05134:Legionellosis - Homo sapiens (human)	3	55	0.00431384	0.00798341
214	KEGG:path:hsa05130:Pathogenic Escherichia coli infection - Homo sapiens (human)	3	55	0.00431384	0.00798341
72	KEGG:path:hsa04614:Renin-angiotensin system - Homo sapiens (human)	2	17	0.00449557	0.00826606
65	KEGG:path:hsa04110:Cell cycle - Homo sapiens (human)	4	124	0.00651686	0.01183
142	KEGG:path:hsa04152:AMPK signaling pathway - Homo sapiens (human)	4	124	0.00651686	0.01183
95	KEGG:path:hsa04977:Vitamin digestion and absorption - Homo sapiens (human)	2	24	0.00887766	0.0160135
31	KEGG:path:hsa04662:B cell receptor signaling pathway - Homo sapiens (human)	3	72	0.00910991	0.0163291
15	KEGG:path:hsa04514:Cell adhesion molecules (CAMs) - Homo sapiens (human)	4	145	0.0111488	0.0198587
119	KEGG:path:hsa05310:Asthma - Homo sapiens (human)	2	32	0.0154657	0.0273772
24	KEGG:path:hsa00564:Glycerophospholipid metabolism - Homo sapiens (human)	3	93	0.0181063	0.0318537
57	KEGG:path:hsa05332:Graft-versus-host disease - Homo sapiens (human)	2	43	0.0269837	0.0471801
100	KEGG:path:hsa04940:Type I diabetes mellitus - Homo sapiens (human)	2	45	0.0293562	0.0504008
110	KEGG:path:hsa04973:Carbohydrate digestion and absorption - Homo sapiens (human)	2	45	0.0293562	0.0504008
112	KEGG:path:hsa04962:Vasopressin-regulated water reabsorption - Homo sapiens (human)	2	45	0.0293562	0.0504008
220	KEGG:path:hsa05206:MicroRNAs in cancer - Homo sapiens (human)	5	297	0.0327612	0.0559098
272	KEGG:path:hsa04913:Ovarian steroidogenesis - Homo sapiens (human)	2	51	0.0369446	0.0626739
139	KEGG:path:hsa04360:Axon guidance - Homo sapiens (human)	3	127	0.0402265	0.0678375
258	KEGG:path:hsa05110:Vibrio cholerae infection - Homo sapiens (human)	2	54	0.0409902	0.0687188
170	KEGG:path:hsa04370:VEGF signaling pathway - Homo sapiens (human)	2	61	0.0510332	0.0850553
268	KEGG:path:hsa00920:Sulfur metabolism - Homo sapiens (human)	1	10	0.0577611	0.0957088
40	KEGG:path:hsa00010:Glycolysis / Gluconeogenesis - Homo sapiens (human)	2	67	0.0602626	0.0992765
176	KEGG:path:hsa00982:Drug metabolism - cytochrome P450 - Homo sapiens (human)	2	68	0.0618527	0.10131
200	KEGG:path:hsa00061:Fatty acid biosynthesis - Homo sapiens (human)	1	13	0.0744321	0.121218
227	KEGG:path:hsa00603:Glycosphingolipid biosynthesis - globo series - Homo sapiens (human)	1	14	0.0799236	0.129422
34	KEGG:path:hsa04350:TGF-beta signaling pathway - Homo sapiens (human)	2	80	0.0819805	0.131261
217	KEGG:path:hsa05204:Chemical carcinogenesis - Homo sapiens (human)	2	80	0.0819805	0.131261
104	KEGG:path:hsa04146:Peroxisome - Homo sapiens (human)	2	81	0.0837386	0.133327
17	KEGG:path:hsa04512:ECM-receptor interaction - Homo sapiens (human)	2	87	0.0945214	0.149659
231	KEGG:path:hsa00910:Nitrogen metabolism - Homo sapiens (human)	1	17	0.0962038	0.151481
73	KEGG:path:hsa00360:Phenylalanine metabolism - Homo sapiens (human)	1	18	0.101567	0.159046
280	KEGG:path:hsa00531:Glycosaminoglycan degradation - Homo sapiens (human)	1	19	0.106898	0.16648
19	KEGG:path:hsa03060:Protein export - Homo sapiens (human)	1	23	0.127908	0.195988
141	KEGG:path:hsa00340:Histidine metabolism - Homo sapiens (human)	1	23	0.127908	0.195988
169	KEGG:path:hsa03430:Mismatch repair - Homo sapiens (human)	1	23	0.127908	0.195988
136	KEGG:path:hsa04950:Maturity onset diabetes of the young - Homo sapiens (human)	1	25	0.138228	0.210668
7	KEGG:path:hsa04320:Dorso-ventral axis formation - Homo sapiens (human)	1	27	0.148426	0.225008
4	KEGG:path:hsa00020:Citrate cycle (TCA cycle) - Homo sapiens (human)	1	30	0.163498	0.243964
146	KEGG:path:hsa04710:Circadian rhythm - Homo sapiens (human)	1	30	0.163498	0.243964
236	KEGG:path:hsa00052:Galactose metabolism - Homo sapiens (human)	1	30	0.163498	0.243964
241	KEGG:path:hsa00350:Tyrosine metabolism - Homo sapiens (human)	1	35	0.18803	0.279108
6	KEGG:path:hsa05340:Primary immunodeficiency - Homo sapiens (human)	1	36	0.19285	0.284779
181	KEGG:path:hsa04960:Aldosterone-regulated sodium reabsorption - Homo sapiens (human)	1	39	0.207139	0.304302
8	KEGG:path:hsa00380:Tryptophan metabolism - Homo sapiens (human)	1	40	0.211845	0.306477
20	KEGG:path:hsa00620:Pyruvate metabolism - Homo sapiens (human)	1	40	0.211845	0.306477
173	KEGG:path:hsa00260:Glycine, serine and threonine metabolism - Homo sapiens (human)	1	40	0.211845	0.306477
161	KEGG:path:hsa00071:Fatty acid degradation - Homo sapiens (human)	1	44	0.230395	0.331629
157	KEGG:path:hsa03022:Basal transcription factors - Homo sapiens (human)	1	45	0.234964	0.336506
145	KEGG:path:hsa03420:Nucleotide excision repair - Homo sapiens (human)	1	47	0.244021	0.346
228	KEGG:path:hsa00600:Sphingolipid metabolism - Homo sapiens (human)	1	47	0.244021	0.346
127	KEGG:path:hsa03013:RNA transport - Homo sapiens (human)	2	165	0.256358	0.361693
201	KEGG:path:hsa04978:Mineral absorption - Homo sapiens (human)	1	51	0.261816	0.367575
257	KEGG:path:hsa04742:Taste transduction - Homo sapiens (human)	1	53	0.270557	0.377984
22	KEGG:path:hsa00561:Glycerolipid metabolism - Homo sapiens (human)	1	55	0.279194	0.388148
64	KEGG:path:hsa00140:Steroid hormone biosynthesis - Homo sapiens (human)	1	57	0.287729	0.398072
35	KEGG:path:hsa00330:Arginine and proline metabolism - Homo sapiens (human)	1	61	0.304499	0.419238
3	KEGG:path:hsa04610:Complement and coagulation cascades - Homo sapiens (human)	1	69	0.336867	0.461573
92	KEGG:path:hsa04976:Bile secretion - Homo sapiens (human)	1	72	0.348615	0.475384
174	KEGG:path:hsa00980:Metabolism of xenobiotics by cytochrome P450 - Homo sapiens (human)	1	74	0.356331	0.483592
5	KEGG:path:hsa04612:Antigen processing and presentation - Homo sapiens (human)	1	79	0.375225	0.50682
126	KEGG:path:hsa03015:mRNA surveillance pathway - Homo sapiens (human)	1	91	0.418346	0.562399
259	KEGG:path:hsa04740:Olfactory transduction - Homo sapiens (human)	3	408	0.436302	0.583785
219	KEGG:path:hsa03040:Spliceosome - Homo sapiens (human)	1	130	0.539034	0.717873
210	KEGG:path:hsa00230:Purine metabolism - Homo sapiens (human)	1	176	0.649701	0.861232
1	KEGG:path:hsa00250:Alanine, aspartate and glutamate metabolism - Homo sapiens (human)	0	35	1	1
2	KEGG:path:hsa00790:Folate biosynthesis - Homo sapiens (human)	0	14	1	1
9	KEGG:path:hsa05020:Prion diseases - Homo sapiens (human)	0	36	1	1
10	KEGG:path:hsa03460:Fanconi anemia pathway - Homo sapiens (human)	0	53	1	1
12	KEGG:path:hsa00604:Glycosphingolipid biosynthesis - ganglio series - Homo sapiens (human)	0	15	1	1
27	KEGG:path:hsa00830:Retinol metabolism - Homo sapiens (human)	0	64	1	1
36	KEGG:path:hsa00130:Ubiquinone and other terpenoid-quinone biosynthesis - Homo sapiens (human)	0	10	1	1
39	KEGG:path:hsa00240:Pyrimidine metabolism - Homo sapiens (human)	0	105	1	1
41	KEGG:path:hsa00051:Fructose and mannose metabolism - Homo sapiens (human)	0	33	1	1
44	KEGG:path:hsa00563:Glycosylphosphatidylinositol(GPI)-anchor biosynthesis - Homo sapiens (human)	0	25	1	1
62	KEGG:path:hsa00650:Butanoate metabolism - Homo sapiens (human)	0	26	1	1
63	KEGG:path:hsa00300:Lysine biosynthesis - Homo sapiens (human)	0	2	1	1
67	KEGG:path:hsa00410:beta-Alanine metabolism - Homo sapiens (human)	0	30	1	1
77	KEGG:path:hsa00471:D-Glutamine and D-glutamate metabolism - Homo sapiens (human)	0	4	1	1
78	KEGG:path:hsa00472:D-Arginine and D-ornithine metabolism - Homo sapiens (human)	0	1	1	1
87	KEGG:path:hsa00480:Glutathione metabolism - Homo sapiens (human)	0	51	1	1
88	KEGG:path:hsa01040:Biosynthesis of unsaturated fatty acids - Homo sapiens (human)	0	21	1	1
89	KEGG:path:hsa03008:Ribosome biogenesis in eukaryotes - Homo sapiens (human)	0	84	1	1
90	KEGG:path:hsa00760:Nicotinate and nicotinamide metabolism - Homo sapiens (human)	0	28	1	1
93	KEGG:path:hsa00511:Other glycan degradation - Homo sapiens (human)	0	18	1	1
94	KEGG:path:hsa00310:Lysine degradation - Homo sapiens (human)	0	51	1	1
96	KEGG:path:hsa04122:Sulfur relay system - Homo sapiens (human)	0	10	1	1
97	KEGG:path:hsa00640:Propanoate metabolism - Homo sapiens (human)	0	28	1	1
99	KEGG:path:hsa00400:Phenylalanine, tyrosine and tryptophan biosynthesis - Homo sapiens (human)	0	5	1	1
103	KEGG:path:hsa00500:Starch and sucrose metabolism - Homo sapiens (human)	0	56	1	1
109	KEGG:path:hsa03410:Base excision repair - Homo sapiens (human)	0	33	1	1
113	KEGG:path:hsa00460:Cyanoamino acid metabolism - Homo sapiens (human)	0	7	1	1
121	KEGG:path:hsa03018:RNA degradation - Homo sapiens (human)	0	77	1	1
125	KEGG:path:hsa00770:Pantothenate and CoA biosynthesis - Homo sapiens (human)	0	17	1	1
128	KEGG:path:hsa03010:Ribosome - Homo sapiens (human)	0	135	1	1
132	KEGG:path:hsa00670:One carbon pool by folate - Homo sapiens (human)	0	20	1	1
137	KEGG:path:hsa00270:Cysteine and methionine metabolism - Homo sapiens (human)	0	38	1	1
138	KEGG:path:hsa00512:Mucin type O-Glycan biosynthesis - Homo sapiens (human)	0	31	1	1
143	KEGG:path:hsa00100:Steroid biosynthesis - Homo sapiens (human)	0	20	1	1
144	KEGG:path:hsa00514:Other types of O-glycan biosynthesis - Homo sapiens (human)	0	31	1	1
147	KEGG:path:hsa00450:Selenocompound metabolism - Homo sapiens (human)	0	17	1	1
149	KEGG:path:hsa02010:ABC transporters - Homo sapiens (human)	0	44	1	1
151	KEGG:path:hsa00970:Aminoacyl-tRNA biosynthesis - Homo sapiens (human)	0	66	1	1
156	KEGG:path:hsa00740:Riboflavin metabolism - Homo sapiens (human)	0	12	1	1
158	KEGG:path:hsa03020:RNA polymerase - Homo sapiens (human)	0	32	1	1
164	KEGG:path:hsa00072:Synthesis and degradation of ketone bodies - Homo sapiens (human)	0	9	1	1
168	KEGG:path:hsa04964:Proximal tubule bicarbonate reclamation - Homo sapiens (human)	0	23	1	1
175	KEGG:path:hsa00983:Drug metabolism - other enzymes - Homo sapiens (human)	0	46	1	1
179	KEGG:path:hsa00750:Vitamin B6 metabolism - Homo sapiens (human)	0	6	1	1
180	KEGG:path:hsa00860:Porphyrin and chlorophyll metabolism - Homo sapiens (human)	0	41	1	1
182	KEGG:path:hsa03030:DNA replication - Homo sapiens (human)	0	36	1	1
187	KEGG:path:hsa00900:Terpenoid backbone biosynthesis - Homo sapiens (human)	0	21	1	1
188	KEGG:path:hsa04966:Collecting duct acid secretion - Homo sapiens (human)	0	27	1	1
194	KEGG:path:hsa00290:Valine, leucine and isoleucine biosynthesis - Homo sapiens (human)	0	4	1	1
197	KEGG:path:hsa00062:Fatty acid elongation - Homo sapiens (human)	0	23	1	1
204	KEGG:path:hsa00430:Taurine and hypotaurine metabolism - Homo sapiens (human)	0	10	1	1
205	KEGG:path:hsa00120:Primary bile acid biosynthesis - Homo sapiens (human)	0	17	1	1
208	KEGG:path:hsa00232:Caffeine metabolism - Homo sapiens (human)	0	5	1	1
215	KEGG:path:hsa03440:Homologous recombination - Homo sapiens (human)	0	28	1	1
229	KEGG:path:hsa00601:Glycosphingolipid biosynthesis - lacto and neolacto series - Homo sapiens (human)	0	26	1	1
235	KEGG:path:hsa00053:Ascorbate and aldarate metabolism - Homo sapiens (human)	0	27	1	1
237	KEGG:path:hsa00280:Valine, leucine and isoleucine degradation - Homo sapiens (human)	0	46	1	1
240	KEGG:path:hsa00524:Butirosin and neomycin biosynthesis - Homo sapiens (human)	0	5	1	1
243	KEGG:path:hsa00520:Amino sugar and nucleotide sugar metabolism - Homo sapiens (human)	0	46	1	1
247	KEGG:path:hsa00030:Pentose phosphate pathway - Homo sapiens (human)	0	28	1	1
250	KEGG:path:hsa00780:Biotin metabolism - Homo sapiens (human)	0	3	1	1
252	KEGG:path:hsa00785:Lipoic acid metabolism - Homo sapiens (human)	0	3	1	1
254	KEGG:path:hsa03450:Non-homologous end-joining - Homo sapiens (human)	0	13	1	1
265	KEGG:path:hsa03050:Proteasome - Homo sapiens (human)	0	44	1	1
267	KEGG:path:hsa00630:Glyoxylate and dicarboxylate metabolism - Homo sapiens (human)	0	25	1	1
271	KEGG:path:hsa00040:Pentose and glucuronate interconversions - Homo sapiens (human)	0	36	1	1
277	KEGG:path:hsa00730:Thiamine metabolism - Homo sapiens (human)	0	4	1	1
281	KEGG:path:hsa00532:Glycosaminoglycan biosynthesis - chondroitin sulfate / dermatan sulfate - Homo sapiens (human)	0	20	1	1
282	KEGG:path:hsa00533:Glycosaminoglycan biosynthesis - keratan sulfate - Homo sapiens (human)	0	15	1	1
283	KEGG:path:hsa00534:Glycosaminoglycan biosynthesis - heparan sulfate / heparin - Homo sapiens (human)	0	24	1	1

## Sheet: GSE44771
TermID		candidate	all	pval	padj
107	KEGG:path:hsa04142:Lysosome - Homo sapiens (human)	4	122	1.53088e-07	4.363e-05
75	KEGG:path:hsa04144:Endocytosis - Homo sapiens (human)	4	213	1.42014e-06	0.00020237
186	KEGG:path:hsa05152:Tuberculosis - Homo sapiens (human)	3	179	4.81408e-05	0.00457338
233	KEGG:path:hsa04080:Neuroactive ligand-receptor interaction - Homo sapiens (human)	3	275	0.000171406	0.0122127
43	KEGG:path:hsa05134:Legionellosis - Homo sapiens (human)	2	55	0.000220322	0.012459
70	KEGG:path:hsa05416:Viral myocarditis - Homo sapiens (human)	2	60	0.000262295	0.012459
211	KEGG:path:hsa03320:PPAR signaling pathway - Homo sapiens (human)	2	69	0.00034691	0.0139468
74	KEGG:path:hsa05412:Arrhythmogenic right ventricular cardiomyopathy (ARVC) - Homo sapiens (human)	2	74	0.000398931	0.0139468
152	KEGG:path:hsa05410:Hypertrophic cardiomyopathy (HCM) - Homo sapiens (human)	2	83	0.000501542	0.0139468
221	KEGG:path:hsa05200:Pathways in cancer - Homo sapiens (human)	3	398	0.000505489	0.0139468
81	KEGG:path:hsa05222:Small cell lung cancer - Homo sapiens (human)	2	86	0.000538299	0.0139468
68	KEGG:path:hsa05414:Dilated cardiomyopathy - Homo sapiens (human)	2	90	0.000589286	0.0139956
203	KEGG:path:hsa05145:Toxoplasmosis - Homo sapiens (human)	2	120	0.00104311	0.0228682
102	KEGG:path:hsa04145:Phagosome - Homo sapiens (human)	2	155	0.00172922	0.035202
238	KEGG:path:hsa05164:Influenza A - Homo sapiens (human)	2	177	0.00224502	0.041331
163	KEGG:path:hsa04020:Calcium signaling pathway - Homo sapiens (human)	2	180	0.00232034	0.041331
268	KEGG:path:hsa00920:Sulfur metabolism - Homo sapiens (human)	1	10	0.00397556	0.066649
93	KEGG:path:hsa00511:Other glycan degradation - Homo sapiens (human)	1	18	0.00714521	0.113133
188	KEGG:path:hsa04966:Collecting duct acid secretion - Homo sapiens (human)	1	27	0.0106997	0.160495
256	KEGG:path:hsa05216:Thyroid cancer - Homo sapiens (human)	1	29	0.0114879	0.163703
228	KEGG:path:hsa00600:Sphingolipid metabolism - Homo sapiens (human)	1	47	0.0185553	0.235574
111	KEGG:path:hsa05014:Amyotrophic lateral sclerosis (ALS) - Homo sapiens (human)	1	51	0.0201193	0.235574
201	KEGG:path:hsa04978:Mineral absorption - Homo sapiens (human)	1	51	0.0201193	0.235574
258	KEGG:path:hsa05110:Vibrio cholerae infection - Homo sapiens (human)	1	54	0.0212908	0.235574
150	KEGG:path:hsa05217:Basal cell carcinoma - Homo sapiens (human)	1	55	0.021681	0.235574
13	KEGG:path:hsa05223:Non-small cell lung cancer - Homo sapiens (human)	1	56	0.022071	0.235574
166	KEGG:path:hsa04621:NOD-like receptor signaling pathway - Homo sapiens (human)	1	57	0.0224609	0.235574
212	KEGG:path:hsa05131:Shigellosis - Homo sapiens (human)	1	61	0.0240191	0.235574
262	KEGG:path:hsa05210:Colorectal cancer - Homo sapiens (human)	1	62	0.0244082	0.235574
25	KEGG:path:hsa04721:Synaptic vesicle cycle - Homo sapiens (human)	1	63	0.0247972	0.235574
134	KEGG:path:hsa04115:p53 signaling pathway - Homo sapiens (human)	1	68	0.0267401	0.23764
135	KEGG:path:hsa05120:Epithelial cell signaling in Helicobacter pylori infection - Homo sapiens (human)	1	68	0.0267401	0.23764
29	KEGG:path:hsa04920:Adipocytokine signaling pathway - Homo sapiens (human)	1	70	0.0275162	0.23764
5	KEGG:path:hsa04612:Antigen processing and presentation - Homo sapiens (human)	1	79	0.0310016	0.259866
244	KEGG:path:hsa04210:Apoptosis - Homo sapiens (human)	1	86	0.0337042	0.262583
274	KEGG:path:hsa04911:Insulin secretion - Homo sapiens (human)	1	86	0.0337042	0.262583
17	KEGG:path:hsa04512:ECM-receptor interaction - Homo sapiens (human)	1	87	0.0340897	0.262583
232	KEGG:path:hsa05323:Rheumatoid arthritis - Homo sapiens (human)	1	91	0.0356302	0.267227
195	KEGG:path:hsa04972:Pancreatic secretion - Homo sapiens (human)	1	96	0.0375527	0.274375
171	KEGG:path:hsa04915:Estrogen signaling pathway - Homo sapiens (human)	1	100	0.039088	0.274375
275	KEGG:path:hsa04916:Melanogenesis - Homo sapiens (human)	1	101	0.0394714	0.274375
154	KEGG:path:hsa04919:Thyroid hormone signaling pathway - Homo sapiens (human)	1	119	0.0463491	0.309721
48	KEGG:path:hsa04722:Neurotrophin signaling pathway - Homo sapiens (human)	1	120	0.0467299	0.309721
219	KEGG:path:hsa03040:Spliceosome - Homo sapiens (human)	1	130	0.0505292	0.316173
178	KEGG:path:hsa00190:Oxidative phosphorylation - Homo sapiens (human)	1	133	0.0516662	0.316173
230	KEGG:path:hsa05162:Measles - Homo sapiens (human)	1	134	0.0520449	0.316173
82	KEGG:path:hsa04310:Wnt signaling pathway - Homo sapiens (human)	1	139	0.0539363	0.316173
148	KEGG:path:hsa04550:Signaling pathways regulating pluripotency of stem cells - Homo sapiens (human)	1	142	0.0550694	0.316173
226	KEGG:path:hsa05012:Parkinson,s disease - Homo sapiens (human)	1	143	0.0554469	0.316173
15	KEGG:path:hsa04514:Cell adhesion molecules (CAMs) - Homo sapiens (human)	1	145	0.0562013	0.316173
225	KEGG:path:hsa05161:Hepatitis B - Homo sapiens (human)	1	146	0.0565783	0.316173
60	KEGG:path:hsa04932:Non-alcoholic fatty liver disease (NAFLD) - Homo sapiens (human)	1	151	0.0584611	0.318411
159	KEGG:path:hsa04390:Hippo signaling pathway - Homo sapiens (human)	1	153	0.0592132	0.318411
105	KEGG:path:hsa04141:Protein processing in endoplasmic reticulum - Homo sapiens (human)	1	168	0.0648362	0.335969
108	KEGG:path:hsa05010:Alzheimer,s disease - Homo sapiens (human)	1	168	0.0648362	0.335969
223	KEGG:path:hsa05202:Transcriptional misregulation in cancer - Homo sapiens (human)	1	179	0.0689394	0.350852
279	KEGG:path:hsa05168:Herpes simplex infection - Homo sapiens (human)	1	186	0.0715417	0.357708
115	KEGG:path:hsa05016:Huntington,s disease - Homo sapiens (human)	1	193	0.074137	0.364294
255	KEGG:path:hsa05169:Epstein-Barr virus infection - Homo sapiens (human)	1	202	0.0774638	0.370533
216	KEGG:path:hsa05205:Proteoglycans in cancer - Homo sapiens (human)	1	204	0.0782016	0.370533
18	KEGG:path:hsa04510:Focal adhesion - Homo sapiens (human)	1	207	0.0793071	0.370533
130	KEGG:path:hsa04810:Regulation of actin cytoskeleton - Homo sapiens (human)	1	215	0.0822492	0.378081
196	KEGG:path:hsa04010:MAPK signaling pathway - Homo sapiens (human)	1	257	0.0975495	0.440833
120	KEGG:path:hsa05166:HTLV-I infection - Homo sapiens (human)	1	261	0.098994	0.440833
220	KEGG:path:hsa05206:MicroRNAs in cancer - Homo sapiens (human)	1	297	0.111896	0.490622
26	KEGG:path:hsa04151:PI3K-Akt signaling pathway - Homo sapiens (human)	1	347	0.129526	0.559317
1	KEGG:path:hsa00250:Alanine, aspartate and glutamate metabolism - Homo sapiens (human)	0	35	1	1
2	KEGG:path:hsa00790:Folate biosynthesis - Homo sapiens (human)	0	14	1	1
3	KEGG:path:hsa04610:Complement and coagulation cascades - Homo sapiens (human)	0	69	1	1
4	KEGG:path:hsa00020:Citrate cycle (TCA cycle) - Homo sapiens (human)	0	30	1	1
6	KEGG:path:hsa05340:Primary immunodeficiency - Homo sapiens (human)	0	36	1	1
7	KEGG:path:hsa04320:Dorso-ventral axis formation - Homo sapiens (human)	0	27	1	1
8	KEGG:path:hsa00380:Tryptophan metabolism - Homo sapiens (human)	0	40	1	1
9	KEGG:path:hsa05020:Prion diseases - Homo sapiens (human)	0	36	1	1
10	KEGG:path:hsa03460:Fanconi anemia pathway - Homo sapiens (human)	0	53	1	1
11	KEGG:path:hsa04750:Inflammatory mediator regulation of TRP channels - Homo sapiens (human)	0	99	1	1
12	KEGG:path:hsa00604:Glycosphingolipid biosynthesis - ganglio series - Homo sapiens (human)	0	15	1	1
14	KEGG:path:hsa04611:Platelet activation - Homo sapiens (human)	0	131	1	1
16	KEGG:path:hsa05220:Chronic myeloid leukemia - Homo sapiens (human)	0	73	1	1
19	KEGG:path:hsa03060:Protein export - Homo sapiens (human)	0	23	1	1
20	KEGG:path:hsa00620:Pyruvate metabolism - Homo sapiens (human)	0	40	1	1
21	KEGG:path:hsa04150:mTOR signaling pathway - Homo sapiens (human)	0	60	1	1
22	KEGG:path:hsa00561:Glycerolipid metabolism - Homo sapiens (human)	0	55	1	1
23	KEGG:path:hsa00565:Ether lipid metabolism - Homo sapiens (human)	0	45	1	1
24	KEGG:path:hsa00564:Glycerophospholipid metabolism - Homo sapiens (human)	0	93	1	1
27	KEGG:path:hsa00830:Retinol metabolism - Homo sapiens (human)	0	64	1	1
28	KEGG:path:hsa04921:Oxytocin signaling pathway - Homo sapiens (human)	0	159	1	1
30	KEGG:path:hsa04660:T cell receptor signaling pathway - Homo sapiens (human)	0	104	1	1
31	KEGG:path:hsa04662:B cell receptor signaling pathway - Homo sapiens (human)	0	72	1	1
32	KEGG:path:hsa04664:Fc epsilon RI signaling pathway - Homo sapiens (human)	0	70	1	1
33	KEGG:path:hsa04666:Fc gamma R-mediated phagocytosis - Homo sapiens (human)	0	91	1	1
34	KEGG:path:hsa04350:TGF-beta signaling pathway - Homo sapiens (human)	0	80	1	1
35	KEGG:path:hsa00330:Arginine and proline metabolism - Homo sapiens (human)	0	61	1	1
36	KEGG:path:hsa00130:Ubiquinone and other terpenoid-quinone biosynthesis - Homo sapiens (human)	0	10	1	1
37	KEGG:path:hsa05133:Pertussis - Homo sapiens (human)	0	75	1	1
38	KEGG:path:hsa05132:Salmonella infection - Homo sapiens (human)	0	86	1	1
39	KEGG:path:hsa00240:Pyrimidine metabolism - Homo sapiens (human)	0	105	1	1
40	KEGG:path:hsa00010:Glycolysis / Gluconeogenesis - Homo sapiens (human)	0	67	1	1
41	KEGG:path:hsa00051:Fructose and mannose metabolism - Homo sapiens (human)	0	33	1	1
42	KEGG:path:hsa05211:Renal cell carcinoma - Homo sapiens (human)	0	66	1	1
44	KEGG:path:hsa00563:Glycosylphosphatidylinositol(GPI)-anchor biosynthesis - Homo sapiens (human)	0	25	1	1
45	KEGG:path:hsa00562:Inositol phosphate metabolism - Homo sapiens (human)	0	61	1	1
46	KEGG:path:hsa04720:Long-term potentiation - Homo sapiens (human)	0	67	1	1
47	KEGG:path:hsa04723:Retrograde endocannabinoid signaling - Homo sapiens (human)	0	103	1	1
49	KEGG:path:hsa05230:Central carbon metabolism in cancer - Homo sapiens (human)	0	67	1	1
50	KEGG:path:hsa05231:Choline metabolism in cancer - Homo sapiens (human)	0	100	1	1
51	KEGG:path:hsa04727:GABAergic synapse - Homo sapiens (human)	0	90	1	1
52	KEGG:path:hsa04726:Serotonergic synapse - Homo sapiens (human)	0	114	1	1
53	KEGG:path:hsa04728:Dopaminergic synapse - Homo sapiens (human)	0	131	1	1
54	KEGG:path:hsa04520:Adherens junction - Homo sapiens (human)	0	73	1	1
55	KEGG:path:hsa05218:Melanoma - Homo sapiens (human)	0	71	1	1
56	KEGG:path:hsa05330:Allograft rejection - Homo sapiens (human)	0	39	1	1
57	KEGG:path:hsa05332:Graft-versus-host disease - Homo sapiens (human)	0	43	1	1
58	KEGG:path:hsa04724:Glutamatergic synapse - Homo sapiens (human)	0	116	1	1
59	KEGG:path:hsa04930:Type II diabetes mellitus - Homo sapiens (human)	0	48	1	1
61	KEGG:path:hsa05219:Bladder cancer - Homo sapiens (human)	0	38	1	1
62	KEGG:path:hsa00650:Butanoate metabolism - Homo sapiens (human)	0	26	1	1
63	KEGG:path:hsa00300:Lysine biosynthesis - Homo sapiens (human)	0	2	1	1
64	KEGG:path:hsa00140:Steroid hormone biosynthesis - Homo sapiens (human)	0	57	1	1
65	KEGG:path:hsa04110:Cell cycle - Homo sapiens (human)	0	124	1	1
66	KEGG:path:hsa04114:Oocyte meiosis - Homo sapiens (human)	0	113	1	1
67	KEGG:path:hsa00410:beta-Alanine metabolism - Homo sapiens (human)	0	30	1	1
69	KEGG:path:hsa04066:HIF-1 signaling pathway - Homo sapiens (human)	0	106	1	1
71	KEGG:path:hsa04630:Jak-STAT signaling pathway - Homo sapiens (human)	0	156	1	1
72	KEGG:path:hsa04614:Renin-angiotensin system - Homo sapiens (human)	0	17	1	1
73	KEGG:path:hsa00360:Phenylalanine metabolism - Homo sapiens (human)	0	18	1	1
76	KEGG:path:hsa04918:Thyroid hormone synthesis - Homo sapiens (human)	0	72	1	1
77	KEGG:path:hsa00471:D-Glutamine and D-glutamate metabolism - Homo sapiens (human)	0	4	1	1
78	KEGG:path:hsa00472:D-Arginine and D-ornithine metabolism - Homo sapiens (human)	0	1	1	1
79	KEGG:path:hsa04730:Long-term depression - Homo sapiens (human)	0	60	1	1
80	KEGG:path:hsa04530:Tight junction - Homo sapiens (human)	0	138	1	1
83	KEGG:path:hsa05322:Systemic lupus erythematosus - Homo sapiens (human)	0	136	1	1
84	KEGG:path:hsa05221:Acute myeloid leukemia - Homo sapiens (human)	0	57	1	1
85	KEGG:path:hsa05320:Autoimmune thyroid disease - Homo sapiens (human)	0	54	1	1
86	KEGG:path:hsa05321:Inflammatory bowel disease (IBD) - Homo sapiens (human)	0	67	1	1
87	KEGG:path:hsa00480:Glutathione metabolism - Homo sapiens (human)	0	51	1	1
88	KEGG:path:hsa01040:Biosynthesis of unsaturated fatty acids - Homo sapiens (human)	0	21	1	1
89	KEGG:path:hsa03008:Ribosome biogenesis in eukaryotes - Homo sapiens (human)	0	84	1	1
90	KEGG:path:hsa00760:Nicotinate and nicotinamide metabolism - Homo sapiens (human)	0	28	1	1
91	KEGG:path:hsa04912:GnRH signaling pathway - Homo sapiens (human)	0	92	1	1
92	KEGG:path:hsa04976:Bile secretion - Homo sapiens (human)	0	72	1	1
94	KEGG:path:hsa00310:Lysine degradation - Homo sapiens (human)	0	51	1	1
95	KEGG:path:hsa04977:Vitamin digestion and absorption - Homo sapiens (human)	0	24	1	1
96	KEGG:path:hsa04122:Sulfur relay system - Homo sapiens (human)	0	10	1	1
97	KEGG:path:hsa00640:Propanoate metabolism - Homo sapiens (human)	0	28	1	1
98	KEGG:path:hsa04120:Ubiquitin mediated proteolysis - Homo sapiens (human)	0	137	1	1
99	KEGG:path:hsa00400:Phenylalanine, tyrosine and tryptophan biosynthesis - Homo sapiens (human)	0	5	1	1
100	KEGG:path:hsa04940:Type I diabetes mellitus - Homo sapiens (human)	0	45	1	1
101	KEGG:path:hsa04012:ErbB signaling pathway - Homo sapiens (human)	0	87	1	1
103	KEGG:path:hsa00500:Starch and sucrose metabolism - Homo sapiens (human)	0	56	1	1
104	KEGG:path:hsa04146:Peroxisome - Homo sapiens (human)	0	81	1	1
106	KEGG:path:hsa04140:Regulation of autophagy - Homo sapiens (human)	0	39	1	1
109	KEGG:path:hsa03410:Base excision repair - Homo sapiens (human)	0	33	1	1
110	KEGG:path:hsa04973:Carbohydrate digestion and absorption - Homo sapiens (human)	0	45	1	1
112	KEGG:path:hsa04962:Vasopressin-regulated water reabsorption - Homo sapiens (human)	0	45	1	1
113	KEGG:path:hsa00460:Cyanoamino acid metabolism - Homo sapiens (human)	0	7	1	1
114	KEGG:path:hsa04540:Gap junction - Homo sapiens (human)	0	89	1	1
116	KEGG:path:hsa05143:African trypanosomiasis - Homo sapiens (human)	0	34	1	1
117	KEGG:path:hsa04971:Gastric acid secretion - Homo sapiens (human)	0	75	1	1
118	KEGG:path:hsa04668:TNF signaling pathway - Homo sapiens (human)	0	110	1	1
119	KEGG:path:hsa05310:Asthma - Homo sapiens (human)	0	32	1	1
121	KEGG:path:hsa03018:RNA degradation - Homo sapiens (human)	0	77	1	1
122	KEGG:path:hsa04068:FoxO signaling pathway - Homo sapiens (human)	0	133	1	1
123	KEGG:path:hsa04713:Circadian entrainment - Homo sapiens (human)	0	97	1	1
124	KEGG:path:hsa05146:Amoebiasis - Homo sapiens (human)	0	109	1	1
125	KEGG:path:hsa00770:Pantothenate and CoA biosynthesis - Homo sapiens (human)	0	17	1	1
126	KEGG:path:hsa03015:mRNA surveillance pathway - Homo sapiens (human)	0	91	1	1
127	KEGG:path:hsa03013:RNA transport - Homo sapiens (human)	0	165	1	1
128	KEGG:path:hsa03010:Ribosome - Homo sapiens (human)	0	135	1	1
129	KEGG:path:hsa04261:Adrenergic signaling in cardiomyocytes - Homo sapiens (human)	0	149	1	1
131	KEGG:path:hsa04130:SNARE interactions in vesicular transport - Homo sapiens (human)	0	34	1	1
132	KEGG:path:hsa00670:One carbon pool by folate - Homo sapiens (human)	0	20	1	1
133	KEGG:path:hsa04623:Cytosolic DNA-sensing pathway - Homo sapiens (human)	0	64	1	1
136	KEGG:path:hsa04950:Maturity onset diabetes of the young - Homo sapiens (human)	0	25	1	1
137	KEGG:path:hsa00270:Cysteine and methionine metabolism - Homo sapiens (human)	0	38	1	1
138	KEGG:path:hsa00512:Mucin type O-Glycan biosynthesis - Homo sapiens (human)	0	31	1	1
139	KEGG:path:hsa04360:Axon guidance - Homo sapiens (human)	0	127	1	1
140	KEGG:path:hsa00510:N-Glycan biosynthesis - Homo sapiens (human)	0	49	1	1
141	KEGG:path:hsa00340:Histidine metabolism - Homo sapiens (human)	0	23	1	1
142	KEGG:path:hsa04152:AMPK signaling pathway - Homo sapiens (human)	0	124	1	1
143	KEGG:path:hsa00100:Steroid biosynthesis - Homo sapiens (human)	0	20	1	1
144	KEGG:path:hsa00514:Other types of O-glycan biosynthesis - Homo sapiens (human)	0	31	1	1
145	KEGG:path:hsa03420:Nucleotide excision repair - Homo sapiens (human)	0	47	1	1
146	KEGG:path:hsa04710:Circadian rhythm - Homo sapiens (human)	0	30	1	1
147	KEGG:path:hsa00450:Selenocompound metabolism - Homo sapiens (human)	0	17	1	1
149	KEGG:path:hsa02010:ABC transporters - Homo sapiens (human)	0	44	1	1
151	KEGG:path:hsa00970:Aminoacyl-tRNA biosynthesis - Homo sapiens (human)	0	66	1	1
153	KEGG:path:hsa05214:Glioma - Homo sapiens (human)	0	65	1	1
155	KEGG:path:hsa05215:Prostate cancer - Homo sapiens (human)	0	89	1	1
156	KEGG:path:hsa00740:Riboflavin metabolism - Homo sapiens (human)	0	12	1	1
157	KEGG:path:hsa03022:Basal transcription factors - Homo sapiens (human)	0	45	1	1
158	KEGG:path:hsa03020:RNA polymerase - Homo sapiens (human)	0	32	1	1
160	KEGG:path:hsa05142:Chagas disease (American trypanosomiasis) - Homo sapiens (human)	0	104	1	1
161	KEGG:path:hsa00071:Fatty acid degradation - Homo sapiens (human)	0	44	1	1
162	KEGG:path:hsa05150:Staphylococcus aureus infection - Homo sapiens (human)	0	57	1	1
164	KEGG:path:hsa00072:Synthesis and degradation of ketone bodies - Homo sapiens (human)	0	9	1	1
165	KEGG:path:hsa04620:Toll-like receptor signaling pathway - Homo sapiens (human)	0	106	1	1
167	KEGG:path:hsa04024:cAMP signaling pathway - Homo sapiens (human)	0	200	1	1
168	KEGG:path:hsa04964:Proximal tubule bicarbonate reclamation - Homo sapiens (human)	0	23	1	1
169	KEGG:path:hsa03430:Mismatch repair - Homo sapiens (human)	0	23	1	1
170	KEGG:path:hsa04370:VEGF signaling pathway - Homo sapiens (human)	0	61	1	1
172	KEGG:path:hsa04270:Vascular smooth muscle contraction - Homo sapiens (human)	0	121	1	1
173	KEGG:path:hsa00260:Glycine, serine and threonine metabolism - Homo sapiens (human)	0	40	1	1
174	KEGG:path:hsa00980:Metabolism of xenobiotics by cytochrome P450 - Homo sapiens (human)	0	74	1	1
175	KEGG:path:hsa00983:Drug metabolism - other enzymes - Homo sapiens (human)	0	46	1	1
176	KEGG:path:hsa00982:Drug metabolism - cytochrome P450 - Homo sapiens (human)	0	68	1	1
177	KEGG:path:hsa04961:Endocrine and other factor-regulated calcium reabsorption - Homo sapiens (human)	0	48	1	1
179	KEGG:path:hsa00750:Vitamin B6 metabolism - Homo sapiens (human)	0	6	1	1
180	KEGG:path:hsa00860:Porphyrin and chlorophyll metabolism - Homo sapiens (human)	0	41	1	1
181	KEGG:path:hsa04960:Aldosterone-regulated sodium reabsorption - Homo sapiens (human)	0	39	1	1
182	KEGG:path:hsa03030:DNA replication - Homo sapiens (human)	0	36	1	1
183	KEGG:path:hsa00592:alpha-Linolenic acid metabolism - Homo sapiens (human)	0	25	1	1
184	KEGG:path:hsa00590:Arachidonic acid metabolism - Homo sapiens (human)	0	62	1	1
185	KEGG:path:hsa00591:Linoleic acid metabolism - Homo sapiens (human)	0	29	1	1
187	KEGG:path:hsa00900:Terpenoid backbone biosynthesis - Homo sapiens (human)	0	21	1	1
189	KEGG:path:hsa04974:Protein digestion and absorption - Homo sapiens (human)	0	89	1	1
190	KEGG:path:hsa04975:Fat digestion and absorption - Homo sapiens (human)	0	41	1	1
191	KEGG:path:hsa04015:Rap1 signaling pathway - Homo sapiens (human)	0	211	1	1
192	KEGG:path:hsa04014:Ras signaling pathway - Homo sapiens (human)	0	228	1	1
193	KEGG:path:hsa04970:Salivary secretion - Homo sapiens (human)	0	90	1	1
194	KEGG:path:hsa00290:Valine, leucine and isoleucine biosynthesis - Homo sapiens (human)	0	4	1	1
197	KEGG:path:hsa00062:Fatty acid elongation - Homo sapiens (human)	0	23	1	1
198	KEGG:path:hsa04650:Natural killer cell mediated cytotoxicity - Homo sapiens (human)	0	134	1	1
199	KEGG:path:hsa05140:Leishmaniasis - Homo sapiens (human)	0	74	1	1
200	KEGG:path:hsa00061:Fatty acid biosynthesis - Homo sapiens (human)	0	13	1	1
202	KEGG:path:hsa05144:Malaria - Homo sapiens (human)	0	49	1	1
204	KEGG:path:hsa00430:Taurine and hypotaurine metabolism - Homo sapiens (human)	0	10	1	1
205	KEGG:path:hsa00120:Primary bile acid biosynthesis - Homo sapiens (human)	0	17	1	1
206	KEGG:path:hsa04260:Cardiac muscle contraction - Homo sapiens (human)	0	78	1	1
207	KEGG:path:hsa04070:Phosphatidylinositol signaling system - Homo sapiens (human)	0	81	1	1
208	KEGG:path:hsa00232:Caffeine metabolism - Homo sapiens (human)	0	5	1	1
209	KEGG:path:hsa05100:Bacterial invasion of epithelial cells - Homo sapiens (human)	0	76	1	1
210	KEGG:path:hsa00230:Purine metabolism - Homo sapiens (human)	0	176	1	1
213	KEGG:path:hsa05031:Amphetamine addiction - Homo sapiens (human)	0	68	1	1
214	KEGG:path:hsa05130:Pathogenic Escherichia coli infection - Homo sapiens (human)	0	55	1	1
215	KEGG:path:hsa03440:Homologous recombination - Homo sapiens (human)	0	28	1	1
217	KEGG:path:hsa05204:Chemical carcinogenesis - Homo sapiens (human)	0	80	1	1
218	KEGG:path:hsa04917:Prolactin signaling pathway - Homo sapiens (human)	0	72	1	1
222	KEGG:path:hsa05203:Viral carcinogenesis - Homo sapiens (human)	0	206	1	1
224	KEGG:path:hsa05160:Hepatitis C - Homo sapiens (human)	0	133	1	1
227	KEGG:path:hsa00603:Glycosphingolipid biosynthesis - globo series - Homo sapiens (human)	0	14	1	1
229	KEGG:path:hsa00601:Glycosphingolipid biosynthesis - lacto and neolacto series - Homo sapiens (human)	0	26	1	1
231	KEGG:path:hsa00910:Nitrogen metabolism - Homo sapiens (human)	0	17	1	1
234	KEGG:path:hsa04380:Osteoclast differentiation - Homo sapiens (human)	0	131	1	1
235	KEGG:path:hsa00053:Ascorbate and aldarate metabolism - Homo sapiens (human)	0	27	1	1
236	KEGG:path:hsa00052:Galactose metabolism - Homo sapiens (human)	0	30	1	1
237	KEGG:path:hsa00280:Valine, leucine and isoleucine degradation - Homo sapiens (human)	0	46	1	1
239	KEGG:path:hsa04640:Hematopoietic cell lineage - Homo sapiens (human)	0	87	1	1
240	KEGG:path:hsa00524:Butirosin and neomycin biosynthesis - Homo sapiens (human)	0	5	1	1
241	KEGG:path:hsa00350:Tyrosine metabolism - Homo sapiens (human)	0	35	1	1
242	KEGG:path:hsa04022:cGMP-PKG signaling pathway - Homo sapiens (human)	0	167	1	1
243	KEGG:path:hsa00520:Amino sugar and nucleotide sugar metabolism - Homo sapiens (human)	0	46	1	1
245	KEGG:path:hsa04064:NF-kappa B signaling pathway - Homo sapiens (human)	0	91	1	1
246	KEGG:path:hsa04062:Chemokine signaling pathway - Homo sapiens (human)	0	189	1	1
247	KEGG:path:hsa00030:Pentose phosphate pathway - Homo sapiens (human)	0	28	1	1
248	KEGG:path:hsa04060:Cytokine-cytokine receptor interaction - Homo sapiens (human)	0	265	1	1
249	KEGG:path:hsa05033:Nicotine addiction - Homo sapiens (human)	0	40	1	1
250	KEGG:path:hsa00780:Biotin metabolism - Homo sapiens (human)	0	3	1	1
251	KEGG:path:hsa04725:Cholinergic synapse - Homo sapiens (human)	0	113	1	1
252	KEGG:path:hsa00785:Lipoic acid metabolism - Homo sapiens (human)	0	3	1	1
253	KEGG:path:hsa04330:Notch signaling pathway - Homo sapiens (human)	0	48	1	1
254	KEGG:path:hsa03450:Non-homologous end-joining - Homo sapiens (human)	0	13	1	1
257	KEGG:path:hsa04742:Taste transduction - Homo sapiens (human)	0	53	1	1
259	KEGG:path:hsa04740:Olfactory transduction - Homo sapiens (human)	0	408	1	1
260	KEGG:path:hsa05212:Pancreatic cancer - Homo sapiens (human)	0	66	1	1
261	KEGG:path:hsa05213:Endometrial cancer - Homo sapiens (human)	0	52	1	1
263	KEGG:path:hsa04744:Phototransduction - Homo sapiens (human)	0	29	1	1
264	KEGG:path:hsa05032:Morphine addiction - Homo sapiens (human)	0	93	1	1
265	KEGG:path:hsa03050:Proteasome - Homo sapiens (human)	0	44	1	1
266	KEGG:path:hsa04622:RIG-I-like receptor signaling pathway - Homo sapiens (human)	0	70	1	1
267	KEGG:path:hsa00630:Glyoxylate and dicarboxylate metabolism - Homo sapiens (human)	0	25	1	1
269	KEGG:path:hsa05034:Alcoholism - Homo sapiens (human)	0	180	1	1
270	KEGG:path:hsa05030:Cocaine addiction - Homo sapiens (human)	0	50	1	1
271	KEGG:path:hsa00040:Pentose and glucuronate interconversions - Homo sapiens (human)	0	36	1	1
272	KEGG:path:hsa04913:Ovarian steroidogenesis - Homo sapiens (human)	0	51	1	1
273	KEGG:path:hsa04910:Insulin signaling pathway - Homo sapiens (human)	0	141	1	1
276	KEGG:path:hsa04672:Intestinal immune network for IgA production - Homo sapiens (human)	0	49	1	1
277	KEGG:path:hsa00730:Thiamine metabolism - Homo sapiens (human)	0	4	1	1
278	KEGG:path:hsa04670:Leukocyte transendothelial migration - Homo sapiens (human)	0	118	1	1
280	KEGG:path:hsa00531:Glycosaminoglycan degradation - Homo sapiens (human)	0	19	1	1
281	KEGG:path:hsa00532:Glycosaminoglycan biosynthesis - chondroitin sulfate / dermatan sulfate - Homo sapiens (human)	0	20	1	1
282	KEGG:path:hsa00533:Glycosaminoglycan biosynthesis - keratan sulfate - Homo sapiens (human)	0	15	1	1
283	KEGG:path:hsa00534:Glycosaminoglycan biosynthesis - heparan sulfate / heparin - Homo sapiens (human)	0	24	1	1
284	KEGG:path:hsa04914:Progesterone-mediated oocyte maturation - Homo sapiens (human)	0	89	1	1
285	KEGG:path:hsa04340:Hedgehog signaling pathway - Homo sapiens (human)	0	51	1	1
