# Supplementary material for: Analytical Strategy to Prioritize Alzheimer’s Disease Candidate Genes in Gene Regulatory Networks Using Public Expression Data
Source: J Alzheimers Dis. 2017 Aug 14;59(4):1237–54. doi: 10.3233/JAD-170011 (PMC5611835; doi:10.3233/JAD-170011)
Supplement: Supplementary Table 1 [file jad-59-jad170011-s006.xlsx]

## Sheet: S1
Rank	Gene Symbol	RegulomeDb score	\#literature evidences for AD	Pathways involved	SCAIView results for other involved diseases
1	IL1B	1b	1073	Apoptosis, NOD-like receptor signaling	Inflammation, Arthritis, Arthritis Rheumatoid, Infection, Wounds and Injuries, Osteoarthritis, Sepsis, Acute-Phase Reaction, Bone Resorption, Periodontitis
2	NSF	1d	8	Synaptic vesicle cycle	Tetanus, Coma, Paralysis, Botulism, Neurodegenerative Diseases, Inflammation, Schizophrenia, Disease Resistance, Lymphohistiocytosis Hemophagocytic, Diabetes Mellitus Type 2
3	HLA-F	1f	0	Endocytosis	Hemochromatosis, Nasopharyngeal Neoplasms, Diabetes Mellitus Type 1, Multiple Sclerosis, Neoplasms, Graft vs Host Disease, Autoimmune Diseases, Myoclonic Epilepsy Juvenile, Psoriasis, Epilepsy Generalized
4	NOTCH4	1f	3	Thyroid hormone signaling	Neoplasms, Schizophrenia, Carcinogenesis, Breast Neoplasms, Carcinoma, Triple Negative Breast Neoplasms, Arteriovenous Malformations, Glioblastoma, Adenocarcinoma, Intracranial Arteriovenous Malformations
7	STX2	1f	2	Synaptic vesicle cycle	Escherichia coli Infections, Hemolytic-Uremic Syndrome, Diarrhea, Infection, Colitis, Cattle Diseases, Foodborne Diseases, Drug Resistance Microbial, Acute Kidney Injury, Gastroenteritis
9	STK11	1f	7	Adipocytokine signaling	Peutz-Jeghers Syndrome, Neoplasms, Polyps, Carcinogenesis, Lung Neoplasms, Adenocarcinoma, Hamartoma, Carcinoma Non-Small-Cell Lung, Intestinal Polyps, Carcinoma
11	LMNA	1f	11	ArrhythmogenicRightVentricularCardiomyopathy(ARVC), DilatedCardiomyopathy, HypertrophicCardiomyopathy(HCM)	Progeria, Muscular Dystrophy Emery-Dreifuss, Lipodystrophy, Muscular Dystrophies, Lipodystrophy Familial Partial, Aging Premature, Cardiomyopathy Dilated, Cardiomyopathies, Muscular Dystrophies Limb-Girdle, Muscular Diseases
12	CTNNA2	1f	3	ArrhythmogenicRightVentricularCardiomyopathy(ARVC)	Chloramphenicol Resistance, Carcinoma Embryonal, Nerve Regeneration, Schizophrenia, Teratocarcinoma, Language Development Disorders, Rectal Neoplasms, Cardiomyopathy Dilated, Peripheral Vascular Diseases, Teratoma
13	HLA-C	1f	1	Endocytosis	Atherosclerosis, Depressive Disorder, Wounds and Injuries
14	RAB11FIP4	1f	0	Endocytosis	Encephalocele, Neurofibroma, Neurofibromatosis 1, Myopia, Retinal Detachment, Ovarian Neoplasms, Carcinoma Hepatocellular, Anoxia, Neoplasm Metastasis, Neoplasms
15	GRIN2A	2a	52	Calcium signaling	Schizophrenia, Epilepsy, Depressive Disorder, Seizures, Ischemia, Brain Ischemia, Memory Disorders, Nervous System Diseases, Alzheimer Disease, Hyperalgesia
17	KCNJ5	2a	0	Estrogen signaling	Hyperaldosteronism, Adenoma, Adrenocortical Adenoma, Adrenal Cortex Neoplasms, Hypertension, Hyperplasia, Atrial Fibrillation, Arrhythmias Cardiac, Adrenal Gland Neoplasms, Whooping Cough
18	EPHA4	2b	18	Hub Genes	Spinal Cord Injuries, Nerve Regeneration, Staphylococcal Food Poisoning, Methicillin Resistance, Wounds and Injuries, Foodborne Diseases, Shock Septic, Gliosis, Alzheimer Disease, Prostatic Neoplasms
19	CACNG4	2b	0	ArrhythmogenicRightVentricularCardiomyopathy(ARVC), DilatedCardiomyopathy, HypertrophicCardiomyopathy(HCM)	Ataxia, Reflex Babinski, Chromosome Duplication, Reflex Abnormal, Epilepsy Absence, Mycobacterium avium-intracellulare Infection, Spinocerebellar Ataxias, Dysarthria, Chorea, Cerebellar Ataxia
21	ATP2B4	2b	1	Calcium signaling, pancreatic secretion	Infertility, Long QT Syndrome, Deafness, Hypertension, Malaria, Infertility Male, Colonic Neoplasms, Breast Neoplasms, Hypertrophy, Hypercalciuria
25	ARAP3	2b	0	Endocytosis	Neoplasms, Pheochromocytoma, Breast Neoplasms, Neoplasm Metastasis, Neoplasm Invasiveness, Inflammation, Hypotrichosis, Embryo Loss, Neoplasms Experimental, Diabetes Mellitus Type 2
27	RPS6KA2	2b	0	Neurotrophin signaling	Coffin-Lowry Syndrome, Neoplasms, Breast Neoplasms, Hypertrophy, Ovarian Neoplasms, Carcinogenesis, Dental Fissures, Heart Failure, Rectal Neoplasms, Dental Caries
28	RAPGEF1	2b	0	Neurotrophin signaling	Glomerulonephritis, Glomerulonephritis Membranoproliferative, Leukemia Myelogenous Chronic BCR-ABL Positive, Inflammation, Neoplasms, Insulin Resistance, Carcinogenesis, DNA Fragmentation, Diabetes Mellitus, Hyperglycemia
29	GABBR2	2b	1	Estrogen signaling	Cytomegalovirus Infections, Infection, Coinfection, Herpes Genitalis, AIDS-Related Opportunistic Infections, Seizures, Hearing Loss Sudden, Retinitis, Respiratory Syncytial Virus Infections, Whooping Cough
31	ITGA8	2b	0	ArrhythmogenicRightVentricularCardiomyopathy(ARVC), DilatedCardiomyopathy, HypertrophicCardiomyopathy(HCM)	Endomyocardial Fibrosis, Carotid Artery Injuries, Fraser Syndrome, Neointima, Fibrosis, Hypertension, Glomerulonephritis, Wounds and Injuries, Kidney Diseases, Vascular System Injuries
32	AP2A2	2b	0	Endocytosis, synaptic vesicle cycle	Accessory Atrioventricular Bundle, Wolff-Parkinson-White Syndrome, Bronchitis Chronic, Pulmonary Disease Chronic Obstructive, Neuroblastoma
33	ITPR2	2b	2	Calcium signaling, estrogen signaling, pancreatic secretion	Amyotrophic Lateral Sclerosis, Cardiomegaly, Insulinoma, Hypertrophy, Nerve Degeneration, Carcinoma Renal Cell, Neurodegenerative Diseases, Lymphoma Large B-Cell Diffuse, Depressive Disorder, Leukemia
34	MED13L	2b	0	Thyroid hormone signaling	Intellectual Disability, Transposition of Great Vessels, Heart Defects Congenital, Muscle Hypotonia, Child Development Disorders Pervasive, Heart Diseases, Chromosome Deletion, Autistic Disorder, Cardiovascular Diseases, Chromosome Breakpoints
36	KCNJ6	2b	3	Estrogen signaling	Down Syndrome, Parkinson Disease, Whooping Cough, Ataxia, Seizures, Neurodegenerative Diseases, Pain, Intellectual Disability, Epilepsy, Nerve Degeneration
37	ATP2A3	2b	0	Calcium signaling, pancreatic secretion	Darier Disease, Heart Failure, Cardiomegaly, Pre-Eclampsia, Pemphigus Benign Familial, Hypertension, Acantholysis, Hypertrophy, Colonic Neoplasms, Adenocarcinoma
38	ASAP2	3a	1	Endocytosis	Neoplasms, Multiple Sclerosis, Melanoma Experimental, Dysmenorrhea, Menorrhagia, Prediabetic State, Adenomatous Polyposis Coli, Trypanosomiasis, Brain Death, Mosaicism
40	NTRK2	3a	124	Neurotrophin signaling	Neuroblastoma, Nerve Regeneration, Neurodegenerative Diseases, Depressive Disorder, Alzheimer Disease, Wounds and Injuries, Nerve Degeneration, Spinal Cord Injuries, Memory Disorders, Huntington Disease
41	PAK1	3a	7	Epithelial cell signaling in Helicobacter pylori infection	Neoplasms, Breast Neoplasms, Neoplasm Invasiveness, Neoplasm Metastasis, Carcinogenesis, Colorectal Neoplasms, Neurofibromatoses, Carcinoma, Colonic Neoplasms, Carcinoma Hepatocellular
43	BMP4	3a	5	Thyroid hormone signaling	Bone Regeneration, Myositis Ossificans, Fracture Healing, Ossification Heterotopic, Cleft Palate, Bone Remodeling, Cleft Lip, Neoplasms, Wound Healing, Osteosarcoma
46	EPHA1	5	31	Hub Genes	Pre-Eclampsia, Proteinuria, Hypertension, Pregnancy Complications, Edema, Eclampsia, Neoplasms, Fetal Growth Retardation, Alzheimer Disease, Carcinogenesis
47	DPYSL2	5	47	Hub Genes	Alzheimer Disease, Neurodegenerative Diseases, Schizophrenia, Epilepsy, Nerve Degeneration, Nerve Regeneration, Brain Ischemia, Infarction Middle Cerebral Artery, Neuroblastoma, Neuralgia
